# Supplementary material for: Indexing Effects of Copy Number Variation on Genes Involved in Developmental Delay
Source: Sci Rep. 2016 Jul 1;6:28663. doi: 10.1038/srep28663 (PMC4929460; doi:10.1038/srep28663)
Supplement: Supplementary Tables [file srep28663-s2.xls]

## Sheet: Table S3
Table S3. CNV length Distribution (30Kb-5Mb) for each case and control dataset.
CNV Length (bp)	SickKids	CVH	Cogend_kora	Habc_sage	OHI_PopGen
30000	0.0225598	0.0796808	0.0743529	0.0976123	0.102499
50000	0.103701	0.203566	0.110668	0.12496	0.131392
100000	0.266597	0.272944	0.13441	0.186705	0.0961326
200000	0.311522	0.191712	0.0704506	0.147175	0.0949111
300000	0.101858	0.0610465	0.0229513	0.0465783	0.0369199
400000	0.0531351	0.0277994	0.00521552	0.014944	0.0100384
500000	0.0233516	0.0204579	0.00356655	0.012531	0.0134133
600000	0.0176147	0.00998348	0.00215635	0.00428635	0.00381336
700000	0.0101325	0.0123605	0.00185043	0.00404293	0.00251353
800000	0.00740142	0.00837022	0.00128336	0.00214847	0.00104143
900000	0.00685197	0.0115734	0.00128336	0.0014817	0.00126068
1000000	0.0116839	0.00693622	0.000492453	0.00121711	0.000532461
2000000	0.0323045	0.0271682	0.00214142	0.00673116	0.00229428
3000000	0.0118293	0.0141608	4.47684e-05	0.00224372	0.00190276
4000000	0.00185844	0.000701415	1.49228e-05	2.11672e-05	1.56606e-05
5000000	0.000581771	0.000303947	7.46141e-06	5.29179e-05	0

## Sheet: Table S4
Table S4. Gene set enrichment analysis for each module. From the association analysis of 18,826 geneset, the most significant (Bonferroni Corrected) top 20 gene set is listed for each module.
module	modSize	bkgrModSize	rank	enrichmentP	BonferoniP	nModGenesInTerm	fracOfBkgrModSize	fracOfBkgrTermSize	bkgrTermSize	termID	termOntology	termName	termDefinition
black	463	417	1	1.38365e-09	2.0359e-05	44	0.105516	0.0878244	501	GO:0019953	BP	sexual reproduction	A reproduction process that creates a new organism by combining the genetic material of two organisms. It occurs both in eukaryotes and prokaryotes: in multicellular eukaryotic organisms, an individual is created anew; in prokaryotes, the initial cell has additional or transformed genetic material. In a process called genetic recombination, genetic material (DNA) originating from two different in…
black	463	417	2	3.74398e-08	0.000550889	31	0.0743405	0.0977918	317	GO:0007283	BP	spermatogenesis	The process of formation of spermatozoa, including spermatocytogenesis and spermiogenesis.
black	463	417	3	4.02682e-08	0.000592507	31	0.0743405	0.0974843	318	GO:0048232	BP	male gamete generation	Generation of the male gamete; specialised haploid cells produced by meiosis and along with a female gamete takes part in sexual reproduction.
black	463	417	4	4.27946e-08	0.00062968	49	0.117506	0.0740181	662	GO:0000003	BP	reproduction	The production of new individuals that contain some portion of genetic material inherited from one or more parent organisms.
black	463	417	5	2.22995e-07	0.00328114	51	0.122302	0.0688259	741	GO:0044702	BP	single organism reproductive process	A biological process that directly contributes to the process of producing new individuals, involving a single organism.
black	463	417	6	3.13828e-07	0.00461767	34	0.0815348	0.0841584	404	GO:0007276	BP	gamete generation	The generation and maintenance of gametes in a multicellular organism. A gamete is a haploid reproductive cell.
black	463	417	7	3.88736e-07	0.00571986	40	0.0959233	0.0761905	525	GO:0032504	BP	multicellular organism reproduction	The biological process in which new individuals are produced by one or two multicellular organisms. The new individuals inherit some proportion of their genetic material from the parent or parents.
black	463	417	8	4.74591e-07	0.00698313	54	0.129496	0.0654545	825	GO:0022414	BP	reproductive process	A biological process that directly contributes to the process of producing new individuals by one or two organisms. The new individuals inherit some proportion of their genetic material from the parent or parents.
black	463	417	9	1.12275e-06	0.0165201	24	0.057554	0.0987654	243	GO:0035239	BP	tube morphogenesis	The process in which the anatomical structures of a tube are generated and organized. Epithelial and endothelial tubes transport gases, liquids and cells from one site to another and form the basic structure of many organs and tissues, with tube shape and organization varying from the single-celled excretory organ in Caenorhabditis elegans to the branching trees of the mammalian kidney and insect…
black	463	417	10	1.4075e-06	0.0207099	23	0.0551559	0.100437	229	GO:0060562	BP	epithelial tube morphogenesis	The process in which the anatomical structures of a tube are generated and organized from an epithelium. Epithelial tubes transport gases, liquids and cells from one site to another and form the basic structure of many organs and tissues, with tube shape and organization varying from the single-celled excretory organ in Caenorhabditis elegans to the branching trees of the mammalian kidney and ins…
black	463	417	11	2.59925e-06	0.0382454	8	0.0191847	0.275862	29	GO:0003341	BP	cilium movement	The directed, self-propelled movement of a cilium.
black	463	417	12	4.13616e-06	0.0608594	37	0.088729	0.0719844	514	GO:0048609	BP	multicellular organismal reproductive process	The process, occurring above the cellular level, that is pertinent to the reproductive function of a multicellular organism. This includes the integrated processes at the level of tissues and organs.
black	463	417	13	7.50663e-06	0.110452	8	0.0191847	0.242424	33	GO:0060993	BP	kidney morphogenesis	Morphogenesis of a kidney. A kidney is an organ that filters the blood and excretes the end products of body metabolism in the form of urine.
black	463	417	14	1.43306e-05	0.21086	10	0.0239808	0.172414	58	GO:0031514	CC	motile cilium	A cilium which has a variable arrangement of axonemal microtubules, contains molecular motors, and beats with a characteristic whip-like pattern that promotes cell motility or transport of fluids and other cells across a cell surface. Motile cilia are typically found in multiple copies on epithelial cells that line the lumenal ducts of various tissues. Motile cilia may also function as sensory or…
black	463	417	15	1.52274e-05	0.224056	4	0.00959233	0.666667	6	GO:0060956	BP	endocardial cell differentiation	The process in which a relatively unspecialized cell acquires the specialized structural and/or functional features of an endocardial cell. An endocardial cell is a specialized endothelial cell that makes up the endocardium portion of the heart. The endocardium is the innermost layer of tissue of the heart, and lines the heart chambers.
black	463	417	16	1.8422e-05	0.271062	29	0.0695444	0.075718	383	GO:0048729	BP	tissue morphogenesis	The process in which the anatomical structures of a tissue are generated and organized.
black	463	417	17	2.24265e-05	0.329983	5	0.0119904	0.416667	12	GO:0070286	BP	axonemal dynein complex assembly	The aggregation, arrangement and bonding together of a set of components to form an axonemal dynein complex, a dynein complex found in eukaryotic cilia and flagella, in which the motor domain heads interact with adjacent microtubules to generate a sliding force which is converted to a bending motion.
black	463	417	18	2.48736e-05	0.36599	24	0.057554	0.0824742	291	GO:0007389	BP	pattern specification process	Any developmental process that results in the creation of defined areas or spaces within an organism to which cells respond and eventually are instructed to differentiate.
black	463	417	19	4.60344e-05	0.67735	10	0.0239808	0.151515	66	GO:0001823	BP	mesonephros development	The process whose specific outcome is the progression of the mesonephros over time, from its formation to the mature structure. In mammals, the mesonephros is the second of the three embryonic kidneys to be established and exists only transiently. In lower vertebrates such as fish and amphibia, the mesonephros will form the mature kidney.
black	463	417	20	5.90878e-05	0.869419	8	0.0191847	0.186047	43	GO:0003143	BP	embryonic heart tube morphogenesis	The process in which the anatomical structures of the embryonic heart tube are generated and organized. The embryonic heart tube is an epithelial tube that will give rise to the mature heart.
blue	2506	2385	1	7.00884e-87	1.03128e-82	302	0.126625	0.552102	547	GO:0007268	BP	synaptic transmission	The process of communication from a neuron to a target (neuron, muscle, or secretory cell) across a synapse.
blue	2506	2385	2	6.23371e-86	9.17228e-82	943	0.395388	0.311118	3031	GO:0071944	CC	cell periphery	The part of a cell encompassing the cell cortex, the plasma membrane, and any external encapsulating structures.
blue	2506	2385	3	3.25006e-82	4.78213e-78	916	0.384067	0.310614	2949	GO:0005886	CC	plasma membrane	The membrane surrounding a cell that separates the cell from its external environment. It consists of a phospholipid bilayer and associated proteins.
blue	2506	2385	4	6.89302e-82	1.01424e-77	321	0.134591	0.514423	624	GO:0043005	CC	neuron projection	A prolongation or process extending from a nerve cell, e.g. an axon or dendrite.
blue	2506	2385	5	1.11523e-77	1.64094e-73	261	0.109434	0.564935	462	GO:0045202	CC	synapse	The junction between a nerve fiber of one neuron and another neuron or muscle fiber or glial cell; the site of interneuronal communication. As the nerve fiber approaches the synapse it enlarges into a specialized structure, the presynaptic nerve ending, which contains mitochondria and synaptic vesicles. At the tip of the nerve ending is the presynaptic membrane; facing it, and separated from it b…
blue	2506	2385	6	2.06218e-64	3.03429e-60	1071	0.449057	0.274827	3897	GO:0007154	BP	cell communication	Any process that mediates interactions between a cell and its surroundings. Encompasses interactions such as signaling or attachment between one cell and another cell, between a cell and an extracellular matrix, or between a cell and any other aspect of its environment.
blue	2506	2385	7	3.78785e-63	5.57344e-59	1054	0.441929	0.275052	3832	GO:0023052	BP	signaling	The entirety of a process in which information is transmitted within a biological system. This process begins with an active signal and ends when a cellular response has been triggered.
blue	2506	2385	8	1.9246e-61	2.83185e-57	348	0.145912	0.424908	819	GO:0007267	BP	cell-cell signaling	Any process that mediates the transfer of information from one cell to another.
blue	2506	2385	9	3.62287e-58	5.33069e-54	452	0.189518	0.368078	1228	GO:0042995	CC	cell projection	A prolongation or process extending from a cell, e.g. a flagellum or axon.
blue	2506	2385	10	5.16761e-57	7.60362e-53	1448	0.607128	0.243239	5953	GO:0016020	CC	membrane	Double layer of lipid molecules that encloses all cells, and, in eukaryotes, many organelles; may be a single or double lipid bilayer; also includes associated proteins.
blue	2506	2385	11	4.52139e-56	6.65278e-52	519	0.21761	0.343027	1513	GO:0007399	BP	nervous system development	The process whose specific outcome is the progression of nervous tissue over time, from its formation to its mature state.
blue	2506	2385	12	4.52278e-54	6.65482e-50	316	0.132495	0.419655	753	GO:0048666	BP	neuron development	The process whose specific outcome is the progression of a neuron over time, from initial commitment of the cell to a specific fate, to the fully functional differentiated cell.
blue	2506	2385	13	1.90809e-52	2.80756e-48	287	0.120335	0.433535	662	GO:0031175	BP	neuron projection development	The process whose specific outcome is the progression of a neuron projection over time, from its formation to the mature structure. A neuron projection is any process extending from a neural cell, such as axons or dendrites (collectively called neurites).
blue	2506	2385	14	1.37332e-47	2.02071e-43	352	0.147589	0.378088	931	GO:0030030	BP	cell projection organization	A process that is carried out at the cellular level which results in the assembly, arrangement of constituent parts, or disassembly of a prolongation or process extending from a cell, e.g. a flagellum or axon.
blue	2506	2385	15	3.27836e-47	4.82379e-43	362	0.151782	0.372428	972	GO:0048699	BP	generation of neurons	The process in which nerve cells are generated. This includes the production of neuroblasts and their differentiation into neurons.
blue	2506	2385	16	4.28112e-47	6.29924e-43	343	0.143816	0.380688	901	GO:0030182	BP	neuron differentiation	The process in which a relatively unspecialized cell acquires specialized features of a neuron.
blue	2506	2385	17	6.67979e-47	9.82864e-43	235	0.0985325	0.453668	518	GO:0048812	BP	neuron projection morphogenesis	The process in which the anatomical structures of a neuron projection are generated and organized. A neuron projection is any process extending from a neural cell, such as axons or dendrites.
blue	2506	2385	18	8.05113e-47	1.18464e-42	376	0.157652	0.365403	1029	GO:0022008	BP	neurogenesis	Generation of cells within the nervous system.
blue	2506	2385	19	1.96344e-45	2.88901e-41	142	0.0595388	0.591667	240	GO:0030424	CC	axon	The long process of a neuron that conducts nerve impulses, usually away from the cell body to the terminals and varicosities, which are sites of storage and release of neurotransmitter.
blue	2506	2385	20	3.07736e-43	4.52803e-39	212	0.0888889	0.458874	462	GO:0061564	BP	axon development	The progession of an axon over time, from its initial formation to the mature structure.
brown	1128	1071	1	6.42095e-91	9.44779e-87	259	0.24183	0.317402	816	GO:0005615	CC	extracellular space	That part of a multicellular organism outside the cells proper, usually taken to be outside the plasma membranes, and occupied by fluid.
brown	1128	1071	2	4.5888e-89	6.75196e-85	565	0.527544	0.171628	3292	GO:0005576	CC	extracellular region	The space external to the outermost structure of a cell. For cells without external protective or external encapsulating structures this refers to space outside of the plasma membrane. This term covers the host cell environment outside an intracellular parasite.
brown	1128	1071	3	5.85548e-71	8.61575e-67	143	0.13352	0.446875	320	GO:0031012	CC	extracellular matrix	A structure lying external to one or more cells, which provides structural support for cells or tissues; may be completely external to the cell (as in animals and bacteria) or be part of the cell (as in plants).
brown	1128	1071	4	8.34263e-64	1.22753e-59	431	0.402428	0.174777	2466	GO:0070062	CC	extracellular vesicular exosome	A membrane-bounded vesicle that is released into the extracellular region by fusion of the limiting endosomal membrane of a multivesicular body with the plasma membrane.
brown	1128	1071	5	6.02323e-59	8.86258e-55	130	0.121382	0.410095	317	GO:0030198	BP	extracellular matrix organization	A process that is carried out at the cellular level which results in the assembly, arrangement of constituent parts, or disassembly of an extracellular matrix.
brown	1128	1071	6	9.43436e-59	1.38817e-54	130	0.121382	0.408805	318	GO:0043062	BP	extracellular structure organization	A process that is carried out at the cellular level which results in the assembly, arrangement of constituent parts, or disassembly of structures in the space external to the outermost structure of a cell. For cells without external protective or external encapsulating structures this refers to space outside of the plasma membrane, and also covers the host cell environment outside an intracellula…
brown	1128	1071	7	5.99141e-58	8.81576e-54	475	0.443511	0.158598	2995	GO:0031988	CC	membrane-bounded vesicle	Any small, fluid-filled, spherical organelle enclosed by a lipid bilayer.
brown	1128	1071	8	2.05693e-57	3.02656e-53	115	0.107376	0.45098	255	GO:0005578	CC	proteinaceous extracellular matrix	A layer consisting mainly of proteins (especially collagen) and glycosaminoglycans (mostly as proteoglycans) that forms a sheet underlying or overlying cells such as endothelial and epithelial cells. The proteins are secreted by cells in the vicinity. An example of this component is found in Mus musculus.
brown	1128	1071	9	4.31762e-57	6.35295e-53	480	0.448179	0.15676	3062	GO:0031982	CC	vesicle	Any small, fluid-filled, spherical organelle enclosed by membrane or protein.
brown	1128	1071	10	1.96791e-48	2.89558e-44	69	0.0644258	0.64486	107	GO:0072562	CC	blood microparticle	A phospholipid microvesicle that is derived from any of several cell types, such as platelets, blood cells, endothelial cells, or others, and contains membrane receptors as well as other proteins characteristic of the parental cell. Microparticles are heterogeneous in size, and are characterized as microvesicles free of nucleic acids.
brown	1128	1071	11	4.50071e-44	6.62235e-40	52	0.0485528	0.787879	66	GO:0072376	BP	protein activation cascade	A response to a stimulus that consists of a sequential series of modifications to a set of proteins where the product of one reaction acts catalytically in the following reaction. The magnitude of the response is typically amplified at each successive step in the cascade. Modifications typically include proteolysis or covalent modification, and may also include binding events.
brown	1128	1071	12	6.58051e-43	9.68256e-39	215	0.200747	0.216516	993	GO:0006952	BP	defense response	Reactions, triggered in response to the presence of a foreign body or the occurrence of an injury, which result in restriction of damage to the organism attacked or prevention/recovery from the infection caused by the attack.
brown	1128	1071	13	2.02652e-39	2.98183e-35	41	0.038282	0.891304	46	GO:0006956	BP	complement activation	Any process involved in the activation of any of the steps of the complement cascade, which allows for the direct killing of microbes, the disposal of immune complexes, and the regulation of other immune processes; the initial steps of complement activation involve one of three pathways, the classical pathway, the alternative pathway, and the lectin pathway, all of which lead to the terminal comp…
brown	1128	1071	14	4.96098e-39	7.29959e-35	59	0.0550887	0.602041	98	GO:0006959	BP	humoral immune response	An immune response mediated through a body fluid.
brown	1128	1071	15	1.14031e-37	1.67785e-33	113	0.105509	0.313019	361	GO:0006954	BP	inflammatory response	The immediate defensive reaction (by vertebrate tissue) to infection or injury caused by chemical or physical agents. The process is characterized by local vasodilation, extravasation of plasma into intercellular spaces and accumulation of white blood cells and macrophages.
brown	1128	1071	16	3.17876e-37	4.67723e-33	172	0.160598	0.229028	751	GO:0009611	BP	response to wounding	Any process that results in a change in state or activity of a cell or an organism (in terms of movement, secretion, enzyme production, gene expression, etc.) as a result of a stimulus indicating damage to the organism.
brown	1128	1071	17	1.26963e-36	1.86814e-32	185	0.172736	0.216628	854	GO:0007155	BP	cell adhesion	The attachment of a cell, either to another cell or to an underlying substrate such as the extracellular matrix, via cell adhesion molecules.
brown	1128	1071	18	8.67012e-35	1.27572e-30	636	0.593838	0.118524	5366	GO:0050896	BP	response to stimulus	Any process that results in a change in state or activity of a cell or an organism (in terms of movement, secretion, enzyme production, gene expression, etc.) as a result of a stimulus. The process begins with detection of the stimulus and ends with a change in state or activity or the cell or organism.
brown	1128	1071	19	1.17178e-34	1.72415e-30	52	0.0485528	0.604651	86	GO:0002526	BP	acute inflammatory response	Inflammation which comprises a rapid, short-lived, relatively uniform response to acute injury or antigenic challenge and is characterized by accumulations of fluid, plasma proteins, and granulocytic leukocytes. An acute inflammatory response occurs within a matter of minutes or hours, and either resolves within a few days or becomes a chronic inflammatory response.
brown	1128	1071	20	2.88861e-33	4.2503e-29	189	0.176471	0.202572	933	GO:0006955	BP	immune response	Any immune system process that functions in the calibrated response of an organism to a potential internal or invasive threat.
cyan	115	113	1	4.1456e-07	0.00609984	8	0.0707965	0.101266	79	GO:0007586	BP	digestion	The whole of the physical, chemical, and biochemical processes carried out by multicellular organisms to break down ingested nutrients into components that may be easily absorbed and directed into metabolism.
cyan	115	113	2	6.15182e-07	0.00905179	6	0.0530973	0.166667	36	GO:0016266	BP	O-glycan processing	The stepwise addition of carbohydrate or carbohydrate derivative residues to the initially added O-linked residue (usually GalNAc) to form a core O-glycan structure.
cyan	115	113	3	6.51074e-07	0.0095799	3	0.0265487	1	3	GO:0009624	BP	response to nematode	Any process that results in a change in state or activity of a cell or an organism (in terms of movement, secretion, enzyme production, gene expression, etc.) as a result of a stimulus from a nematode.
cyan	115	113	4	6.51074e-07	0.0095799	3	0.0265487	1	3	GO:0017060	MF	3-galactosyl-N-acetylglucosaminide 4-alpha-L-fucosyltransferase activity	Catalysis of the reaction: GDP-L-fucose + beta-D-galactosyl-(1,3)-N-acetyl-D-glucosaminyl-R = GDP + beta-D-galactosyl-(1,3)-[alpha-L-fucosyl-(1,4)]-N-acetyl-D-glucosaminyl-R.
cyan	115	113	5	6.99911e-07	0.0102985	11	0.0973451	0.0588235	187	GO:0006486	BP	protein glycosylation	A protein modification process that results in the addition of a carbohydrate or carbohydrate derivative unit to a protein amino acid, e.g. the addition of glycan chains to proteins.
cyan	115	113	6	6.99911e-07	0.0102985	11	0.0973451	0.0588235	187	GO:0043413	BP	macromolecule glycosylation	The covalent attachment of a glycosyl residue to one or more monomeric units in a polypeptide, polynucleotide, polysaccharide, or other biological macromolecule.
cyan	115	113	7	8.54191e-07	0.0125686	7	0.0619469	0.116667	60	GO:0005796	CC	Golgi lumen	The volume enclosed by the membranes of any cisterna or subcompartment of the Golgi apparatus, including the cis- and trans-Golgi networks.
cyan	115	113	8	8.81887e-07	0.0129761	12	0.106195	0.0515021	233	GO:0009101	BP	glycoprotein biosynthetic process	The chemical reactions and pathways resulting in the formation of glycoproteins, any protein that contains covalently bound glycose (i.e. monosaccharide) residues; the glycose occurs most commonly as oligosaccharide or fairly small polysaccharide but occasionally as monosaccharide.
cyan	115	113	9	1.05996e-06	0.0155962	11	0.0973451	0.0564103	195	GO:0070085	BP	glycosylation	The covalent attachment and further modification of carbohydrate residues to a substrate molecule.
cyan	115	113	10	2.09272e-06	0.0307922	11	0.0973451	0.0526316	209	GO:0030246	MF	carbohydrate binding	Interacting selectively and non-covalently with any carbohydrate, which includes monosaccharides, oligosaccharides and polysaccharides as well as substances derived from monosaccharides by reduction of the carbonyl group (alditols), by oxidation of one or more hydroxy groups to afford the corresponding aldehydes, ketones, or carboxylic acids, or by replacement of one or more hydroxy group(s) by a…
cyan	115	113	11	4.77966e-06	0.0703279	12	0.106195	0.0437956	274	GO:0009100	BP	glycoprotein metabolic process	The chemical reactions and pathways involving glycoproteins, any protein that contains covalently bound glycose (i.e. monosaccharide) residues; the glycose occurs most commonly as oligosaccharide or fairly small polysaccharide but occasionally as monosaccharide.
cyan	115	113	12	6.42787e-06	0.0945797	3	0.0265487	0.6	5	GO:0046920	MF	alpha-(1->3)-fucosyltransferase activity	Catalysis of the transfer of an L-fucosyl group from GDP-beta-L-fucose to an acceptor molecule to form an alpha-(1->6) linkage.
cyan	115	113	13	7.17827e-06	0.105621	6	0.0530973	0.111111	54	GO:0006493	BP	protein O-linked glycosylation	A protein glycosylation process in which a carbohydrate or carbohydrate derivative unit is added to a protein via the hydroxyl group of peptidyl-serine, peptidyl-threonine, peptidyl-hydroxylysine, or peptidyl-hydroxyproline, or via the phenol group of peptidyl-tyrosine, forming an O-glycan.
cyan	115	113	14	3.53117e-05	0.519576	3	0.0265487	0.375	8	GO:0009312	BP	oligosaccharide biosynthetic process	The chemical reactions and pathways resulting in the formation of oligosaccharides, molecules with between two and (about) 20 monosaccharide residues connected by glycosidic linkages.
cyan	115	113	15	3.53117e-05	0.519576	3	0.0265487	0.375	8	GO:0042589	CC	zymogen granule membrane	The lipid bilayer surrounding a zymogen granule.
cyan	115	113	16	5.26299e-05	0.774396	3	0.0265487	0.333333	9	GO:0008417	MF	fucosyltransferase activity	Catalysis of the transfer of a fucosyl group to an acceptor molecule, typically another carbohydrate or a lipid.
cyan	115	113	17	6.53764e-05	0.961948	47	0.415929	0.0146326	3212	GO:0031224	CC	intrinsic component of membrane	The component of a membrane consisting of the gene products having some covalently attached portion, for example part of a peptide sequence or some other covalently attached group such as a GPI anchor, which spans or is embedded in one or both leaflets of the membrane.
cyan	115	113	18	7.47065e-05	1	3	0.0265487	0.3	10	GO:0036065	BP	fucosylation	The covalent attachment of a fucosyl group to an acceptor molecule.
cyan	115	113	19	7.57885e-05	1	2	0.0176991	1	2	GO:0002215	BP	defense response to nematode	A response to protect an organism from a directly detected or perceived external threat from a nematode or nematodes, which results in restriction of damage to the organism attacked or prevention/recovery from the infection caused by the attack.
cyan	115	113	20	7.57885e-05	1	2	0.0176991	1	2	GO:0001665	MF	alpha-N-acetylgalactosaminide alpha-2,6-sialyltransferase activity	Catalysis of the reaction: CMP-N-acetylneuraminate + glycano-(1->3)-(N-acetyl-alpha-D-galactosaminyl)-glycoprotein = CMP + glycano-[(2->6)-alpha-N-acetylneuraminyl]-(N-acetyl-D-galactosaminyl)-glycoprotein.
darkgreen	40	34	1	2.98261e-18	4.38862e-14	13	0.382353	0.103175	126	GO:0007156	BP	homophilic cell adhesion	The attachment of an adhesion molecule in one cell to an identical molecule in an adjacent cell.
darkgreen	40	34	2	1.26866e-17	1.86671e-13	9	0.264706	0.321429	28	GO:0016339	BP	calcium-dependent cell-cell adhesion	The attachment of one cell to another cell via adhesion molecules that require the presence of calcium for the interaction.
darkgreen	40	34	3	7.27079e-17	1.06982e-12	13	0.382353	0.08125	160	GO:0098609	BP	cell-cell adhesion	The attachment of one cell to another cell via adhesion molecules.
darkgreen	40	34	4	1.12826e-11	1.66013e-07	8	0.235294	0.109589	73	GO:0007416	BP	synapse assembly	The aggregation, arrangement and bonding together of a set of components to form a synapse.
darkgreen	40	34	5	6.35838e-10	9.35572e-06	13	0.382353	0.0232975	558	GO:0005509	MF	calcium ion binding	Interacting selectively and non-covalently with calcium ions (Ca2+).
darkgreen	40	34	6	1.76361e-09	2.59498e-05	8	0.235294	0.0588235	136	GO:0050808	BP	synapse organization	A process that is carried out at the cellular level which results in the assembly, arrangement of constituent parts, or disassembly of a synapse, the junction between a neuron and a target (neuron, muscle, or secretory cell).
darkgreen	40	34	7	1.0927e-08	0.000160779	14	0.411765	0.0163934	854	GO:0007155	BP	cell adhesion	The attachment of a cell, either to another cell or to an underlying substrate such as the extracellular matrix, via cell adhesion molecules.
darkgreen	40	34	8	5.93817e-06	0.0873743	3	0.0882353	0.214286	14	GO:0048557	BP	embryonic digestive tract morphogenesis	The process in which the anatomical structures of the digestive tract are generated and organized during embryonic development. The digestive tract is the anatomical structure through which food passes and is processed.
darkgreen	40	34	9	1.22447e-05	0.180169	14	0.411765	0.00925314	1513	GO:0007399	BP	nervous system development	The process whose specific outcome is the progression of nervous tissue over time, from its formation to its mature state.
darkgreen	40	34	10	1.47785e-05	0.217451	20	0.588235	0.00644538	3103	GO:0046872	MF	metal ion binding	Interacting selectively and non-covalently with any metal ion.
darkgreen	40	34	11	1.75445e-05	0.25815	4	0.117647	0.0666667	60	GO:0008013	MF	beta-catenin binding	Interacting selectively and non-covalently with the beta subunit of the catenin complex.
darkgreen	40	34	12	1.80317e-05	0.265318	20	0.588235	0.00636537	3142	GO:0043169	MF	cation binding	Interacting selectively and non-covalently with cations, charged atoms or groups of atoms with a net positive charge.
darkgreen	40	34	13	2.84273e-05	0.41828	3	0.0882353	0.130435	23	GO:0048566	BP	embryonic digestive tract development	The process whose specific outcome is the progression of the gut over time, from its formation to the mature structure during embryonic development. The gut is the region of the digestive tract extending from the beginning of the intestines to the anus.
darkgreen	40	34	14	4.01805e-05	0.591217	2	0.0588235	0.5	4	GO:0030538	BP	embryonic genitalia morphogenesis	The process, occurring in the embryo, by which the anatomical structures of the genitalia are generated and organized.
darkgreen	40	34	15	4.01805e-05	0.591217	2	0.0588235	0.5	4	GO:0033153	BP	T cell receptor V(D)J recombination	The process in which T cell receptor V, D, and J, or V and J gene segments, depending on the specific locus, are recombined within a single locus utilizing the conserved heptamer and nonomer recombination signal sequences (RSS).
darkgreen	40	34	16	4.01805e-05	0.591217	2	0.0588235	0.5	4	GO:0048619	BP	embryonic hindgut morphogenesis	The process in which the anatomical structures of the hindgut are generated and organized, during the embryonic phase.
darkgreen	40	34	17	6.70116e-05	0.986009	8	0.235294	0.0146252	547	GO:0007268	BP	synaptic transmission	The process of communication from a neuron to a target (neuron, muscle, or secretory cell) across a synapse.
darkgreen	40	34	18	9.8803e-05	1	4	0.117647	0.0430108	93	GO:0048565	BP	digestive tract development	The process whose specific outcome is the progression of the digestive tract over time, from its formation to the mature structure. The digestive tract is the anatomical structure through which food passes and is processed.
darkgreen	40	34	19	0.000139937	1	2	0.0588235	0.285714	7	GO:0007442	BP	hindgut morphogenesis	The process in which the anatomical structures of the hindgut are generated and organized.
darkgreen	40	34	20	0.000141421	1	4	0.117647	0.0392157	102	GO:0055123	BP	digestive system development	The process whose specific outcome is the progression of the digestive system over time, from its formation to the mature structure. The digestive system is the entire structure in which digestion takes place. Digestion is all of the physical, chemical, and biochemical processes carried out by multicellular organisms to break down ingested nutrients into components that may be easily absorbed and…
darkred	39	35	1	0.00107934	1	8	0.228571	0.0100251	798	GO:0005887	CC	integral component of plasma membrane	The component of the plasma membrane consisting of gene products and protein complexes that have some part that penetrates at least one leaflet of the membrane bilayer. This component includes gene products that are buried in the bilayer with no exposure outside the bilayer.
darkred	39	35	2	0.00146409	1	17	0.485714	0.00543826	3126	GO:0016021	CC	integral component of membrane	The component of a membrane consisting of gene products and protein complexes that have some part that penetrates at least one leaflet of the membrane bilayer. This component includes gene products that are buried in the bilayer with no exposure outside the bilayer.
darkred	39	35	3	0.00146911	1	8	0.228571	0.00955795	837	GO:0031226	CC	intrinsic component of plasma membrane	The component of the plasma membrane consisting of gene products and protein complexes that have some covalently attached part (e.g. peptide sequence or GPI anchor), which spans or is embedded in one or both leaflets the membrane.
darkred	39	35	4	0.00201422	1	17	0.485714	0.00529265	3212	GO:0031224	CC	intrinsic component of membrane	The component of a membrane consisting of the gene products having some covalently attached portion, for example part of a peptide sequence or some other covalently attached group such as a GPI anchor, which spans or is embedded in one or both leaflets of the membrane.
darkred	39	35	5	0.00230738	1	16	0.457143	0.00542557	2949	GO:0005886	CC	plasma membrane	The membrane surrounding a cell that separates the cell from its external environment. It consists of a phospholipid bilayer and associated proteins.
darkred	39	35	6	0.00270835	1	1	0.0285714	1	1	GO:0002357	BP	defense response to tumor cell	Reactions triggered in response to the presence of a tumor cell that act to protect the cell or organism.
darkred	39	35	7	0.00270835	1	1	0.0285714	1	1	GO:0035695	BP	mitochondrion degradation by induced vacuole formation	The process in which cells degrade mitochondria by inducing a vacuole-like structure which directly engulfs and degrades the unhealthy mitochondria by accumulating lysosomes.
darkred	39	35	8	0.00270835	1	1	0.0285714	1	1	GO:1903142	BP	positive regulation of establishment of endothelial barrier	Any process that activates or increases the frequency, rate or extent of establishment of endothelial barrier.
darkred	39	35	9	0.00270835	1	1	0.0285714	1	1	GO:2001190	BP	positive regulation of T cell activation via T cell receptor contact with antigen bound to MHC molecule on antigen presenting cell	Any process that activates or increases the frequency, rate or extent of T cell activation via T cell receptor contact with antigen bound to MHC molecule on antigen presenting cell.
darkred	39	35	10	0.00270835	1	1	0.0285714	1	1	GO:0008241	MF	peptidyl-dipeptidase activity	Catalysis of the release of C-terminal dipeptides from a polypeptide chain.
darkred	39	35	11	0.00270835	1	1	0.0285714	1	1	GO:0031711	MF	bradykinin receptor binding	Interacting selectively and non-covalently with a bradykinin receptor.
darkred	39	35	12	0.00311096	1	16	0.457143	0.00527879	3031	GO:0071944	CC	cell periphery	The part of a cell encompassing the cell cortex, the plasma membrane, and any external encapsulating structures.
darkred	39	35	13	0.00324862	1	5	0.142857	0.0132626	377	GO:0004888	MF	transmembrane signaling receptor activity	Combining with an extracellular or intracellular signal and transmitting the signal from one side of the membrane to the other to initiate a change in cell activity.
darkred	39	35	14	0.00335879	1	2	0.0571429	0.0625	32	GO:0031526	CC	brush border membrane	The portion of the plasma membrane surrounding the brush border.
darkred	39	35	15	0.00423737	1	2	0.0571429	0.0555556	36	GO:0032588	CC	trans-Golgi network membrane	The lipid bilayer surrounding any of the compartments that make up the trans-Golgi network.
darkred	39	35	16	0.00534886	1	6	0.171429	0.00986842	608	GO:0004872	MF	receptor activity	Combining with an extracellular or intracellular messenger to initiate a change in cell activity.
darkred	39	35	17	0.00540957	1	1	0.0285714	0.5	2	GO:0003376	BP	sphingosine-1-phosphate signaling pathway	A series of molecular signals initiated by the sphingolipid sphingosine-1-phosphate (S1P) binding to a receptor on the surface of the cell, and which proceeds with the activated receptor transmitting the signal by promoting the exchange of GDP for GTP on the alpha-subunit of an associated heterotrimeric G-protein complex. The pathway ends with regulation of a downstream cellular process, e.g. tra…
darkred	39	35	18	0.00540957	1	1	0.0285714	0.5	2	GO:0070245	BP	positive regulation of thymocyte apoptotic process	Any process that activates or increases the frequency, rate or extent of thymocyte death by apoptotic process.
darkred	39	35	19	0.00540957	1	1	0.0285714	0.5	2	GO:0038036	MF	sphingosine-1-phosphate receptor activity	Combining with the sphingolipid sphingosine-1-phosphate (S1P), and transmitting the signal across the membrane by activating an associated G-protein.
darkred	39	35	20	0.00559915	1	3	0.0857143	0.0223881	134	GO:0004930	MF	G-protein coupled receptor activity	Combining with an extracellular signal and transmitting the signal across the membrane by activating an associated G-protein; promotes the exchange of GDP for GTP on the alpha subunit of a heterotrimeric G-protein complex.
green	523	500	1	2.75403e-255	4.05228e-251	365	0.73	0.263728	1384	GO:0005739	CC	mitochondrion	A semiautonomous, self replicating organelle that occurs in varying numbers, shapes, and sizes in the cytoplasm of virtually all eukaryotic cells. It is notably the site of tissue respiration.
green	523	500	2	1.21329e-110	1.78524e-106	134	0.268	0.437908	306	GO:0005759	CC	mitochondrial matrix	The gel-like material, with considerable fine structure, that lies in the matrix space, or lumen, of a mitochondrion. It contains the enzymes of the tricarboxylic acid cycle and, in some organisms, the enzymes concerned with fatty acid oxidation.
green	523	500	3	1.57569e-109	2.31847e-105	136	0.272	0.421053	323	GO:0005743	CC	mitochondrial inner membrane	The inner, i.e. lumen-facing, lipid bilayer of the mitochondrial envelope. It is highly folded to form cristae.
green	523	500	4	2.12635e-104	3.12872e-100	157	0.314	0.314	500	GO:0005740	CC	mitochondrial envelope	The double lipid bilayer enclosing the mitochondrion and separating its contents from the cell cytoplasm; includes the intermembrane space.
green	523	500	5	9.74405e-104	1.43374e-99	137	0.274	0.383754	357	GO:0019866	CC	organelle inner membrane	The inner, i.e. lumen-facing, lipid bilayer of an organelle envelope; usually highly selective to most ions and metabolites.
green	523	500	6	1.1197e-100	1.64753e-96	150	0.3	0.319829	469	GO:0031966	CC	mitochondrial membrane	Either of the lipid bilayers that surround the mitochondrion and form the mitochondrial envelope.
green	523	500	7	3.4864e-100	5.1299e-96	95	0.19	0.655172	145	GO:0045333	BP	cellular respiration	The enzymatic release of energy from inorganic and organic compounds (especially carbohydrates and fats) which either requires oxygen (aerobic respiration) or does not (anaerobic respiration).
green	523	500	8	3.55193e-76	5.22631e-72	116	0.232	0.317808	365	GO:0006091	BP	generation of precursor metabolites and energy	The chemical reactions and pathways resulting in the formation of precursor metabolites, substances from which energy is derived, and any process involved in the liberation of energy from these substances.
green	523	500	9	5.67435e-75	8.34924e-71	105	0.21	0.359589	292	GO:0015980	BP	energy derivation by oxidation of organic compounds	The chemical reactions and pathways by which a cell derives energy from organic compounds; results in the oxidation of the compounds from which energy is released.
green	523	500	10	4.75017e-74	6.98941e-70	68	0.136	0.693878	98	GO:0022904	BP	respiratory electron transport chain	A process in which a series of electron carriers operate together to transfer electrons from donors such as NADH and FADH2 to any of several different terminal electron acceptors to generate a transmembrane electrochemical gradient.
green	523	500	11	6.30361e-74	9.27513e-70	167	0.334	0.189773	880	GO:0055114	BP	oxidation-reduction process	A metabolic process that results in the removal or addition of one or more electrons to or from a substance, with or without the concomitant removal or addition of a proton or protons.
green	523	500	12	1.46665e-73	2.15802e-69	68	0.136	0.686869	99	GO:0022900	BP	electron transport chain	A process in which a series of electron carriers operate together to transfer electrons from donors to any of several different terminal electron acceptors to generate a transmembrane electrochemical gradient.
green	523	500	13	5.23656e-61	7.70508e-57	52	0.104	0.776119	67	GO:0070469	CC	respiratory chain	The protein complexes that form the electron transport system (the respiratory chain), associated with a cell membrane, usually the plasma membrane (in prokaryotes) or the inner mitochondrial membrane (on eukaryotes). The respiratory chain complexes transfer electrons from an electron donor to an electron acceptor and are associated with a proton pump to create a transmembrane electrochemical gra…
green	523	500	14	1.58355e-55	2.33004e-51	47	0.094	0.783333	60	GO:0005746	CC	mitochondrial respiratory chain	The protein complexes that form the mitochondrial electron transport system (the respiratory chain), associated with the inner mitochondrial membrane. The respiratory chain complexes transfer electrons from an electron donor to an electron acceptor and are associated with a proton pump to create a transmembrane electrochemical gradient.
green	523	500	15	6.76414e-47	9.95275e-43	43	0.086	0.693548	62	GO:0006119	BP	oxidative phosphorylation	The phosphorylation of ADP to ATP that accompanies the oxidation of a metabolite through the operation of the respiratory chain. Oxidation of compounds establishes a proton gradient across the membrane, providing the energy for ATP synthesis.
green	523	500	16	7.1713e-47	1.05519e-42	451	0.902	0.0559345	8063	GO:0005737	CC	cytoplasm	All of the contents of a cell excluding the plasma membrane and nucleus, but including other subcellular structures.
green	523	500	17	8.91545e-43	1.31182e-38	37	0.074	0.755102	49	GO:0042775	BP	mitochondrial ATP synthesis coupled electron transport	The transfer of electrons through a series of electron donors and acceptors, generating energy that is ultimately used for synthesis of ATP, as it occurs in the mitochondrial inner membrane or chloroplast thylakoid membrane.
green	523	500	18	9.77073e-43	1.43767e-38	34	0.068	0.85	40	GO:0005747	CC	mitochondrial respiratory chain complex I	A protein complex located in the mitochondrial inner membrane that forms part of the mitochondrial respiratory chain. It contains about 25 different polypeptide subunits, including NADH dehydrogenase (ubiquinone), flavin mononucleotide and several different iron-sulfur clusters containing non-heme iron. The iron undergoes oxidation-reduction between Fe(II) and Fe(III), and catalyzes proton transl…
green	523	500	19	6.31401e-42	9.29043e-38	107	0.214	0.174267	614	GO:0016491	MF	oxidoreductase activity	Catalysis of an oxidation-reduction (redox) reaction, a reversible chemical reaction in which the oxidation state of an atom or atoms within a molecule is altered. One substrate acts as a hydrogen or electron donor and becomes oxidized, while the other acts as hydrogen or electron acceptor and becomes reduced.
green	523	500	20	2.87044e-39	4.22357e-35	32	0.064	0.820513	39	GO:0003954	MF	NADH dehydrogenase activity	Catalysis of the reaction: NADH + H+ + acceptor = NAD+ + reduced acceptor.
greenyellow	179	171	1	4.04351e-39	5.94962e-35	34	0.19883	0.330097	103	GO:0005882	CC	intermediate filament	A cytoskeletal structure that forms a distinct elongated structure, characteristically 10 nm in diameter, that occurs in the cytoplasm of eukaryotic cells. Intermediate filaments form a fibrous system, composed of chemically heterogeneous subunits and involved in mechanically integrating the various components of the cytoplasmic space. Intermediate filaments may be divided into five chemically di…
greenyellow	179	171	2	3.41645e-33	5.02696e-29	34	0.19883	0.231293	147	GO:0045111	CC	intermediate filament cytoskeleton	Cytoskeletal structure made from intermediate filaments, typically organized in the cytosol as an extended system that stretches from the nuclear envelope to the plasma membrane. Some intermediate filaments run parallel to the cell surface, while others traverse the cytosol; together they form an internal framework that helps support the shape and resilience of the cell.
greenyellow	179	171	3	2.26309e-30	3.3299e-26	51	0.298246	0.0962264	530	GO:0005198	MF	structural molecule activity	The action of a molecule that contributes to the structural integrity of a complex or assembly within or outside a cell.
greenyellow	179	171	4	5.21396e-27	7.67182e-23	19	0.111111	0.527778	36	GO:0045095	CC	keratin filament	A filament composed of acidic and basic keratins (types I and II), typically expressed in epithelial cells. The keratins are the most diverse classes of IF proteins, with a large number of keratin isoforms being expressed. Each type of epithelium always expresses a characteristic combination of type I and type II keratins.
greenyellow	179	171	5	2.58747e-21	3.8072e-17	29	0.169591	0.134884	215	GO:0008544	BP	epidermis development	The process whose specific outcome is the progression of the epidermis over time, from its formation to the mature structure. The epidermis is the outer epithelial layer of a plant or animal, it may be a single layer that produces an extracellular material (e.g. the cuticle of arthropods) or a complex stratified squamous epithelium, as in the case of many vertebrate species.
greenyellow	179	171	6	2.20696e-20	3.24733e-16	30	0.175439	0.118577	253	GO:0043588	BP	skin development	The process whose specific outcome is the progression of the skin over time, from its formation to the mature structure. The skin is the external membranous integument of an animal. In vertebrates the skin generally consists of two layers, an outer nonsensitive and nonvascular epidermis (cuticle or skarfskin) composed of cells which are constantly growing and multiplying in the deeper, and being …
greenyellow	179	171	7	6.98386e-17	1.0276e-12	20	0.116959	0.168067	119	GO:0009913	BP	epidermal cell differentiation	The process in which a relatively unspecialized cell acquires specialized features of an epidermal cell, any of the cells making up the epidermis.
greenyellow	179	171	8	6.20052e-16	9.12345e-12	17	0.0994152	0.202381	84	GO:0030216	BP	keratinocyte differentiation	The process in which a relatively unspecialized cell acquires specialized features of a keratinocyte.
greenyellow	179	171	9	2.40884e-14	3.54437e-10	60	0.350877	0.0368098	1630	GO:0005856	CC	cytoskeleton	Any of the various filamentous elements that form the internal framework of cells, and typically remain after treatment of the cells with mild detergent to remove membrane constituents and soluble components of the cytoplasm. The term embraces intermediate filaments, microfilaments, microtubules, the microtrabecular lattice, and other structures characterized by a polymeric filamentous nature and…
greenyellow	179	171	10	7.53605e-14	1.10885e-09	75	0.438596	0.0304136	2466	GO:0070062	CC	extracellular vesicular exosome	A membrane-bounded vesicle that is released into the extracellular region by fusion of the limiting endosomal membrane of a multivesicular body with the plasma membrane.
greenyellow	179	171	11	3.86826e-13	5.69176e-09	49	0.28655	0.0405629	1208	GO:0009888	BP	tissue development	The process whose specific outcome is the progression of a tissue over time, from its formation to the mature structure.
greenyellow	179	171	12	2.2044e-12	3.24355e-08	86	0.502924	0.0261239	3292	GO:0005576	CC	extracellular region	The space external to the outermost structure of a cell. For cells without external protective or external encapsulating structures this refers to space outside of the plasma membrane. This term covers the host cell environment outside an intracellular parasite.
greenyellow	179	171	13	2.6946e-12	3.96483e-08	81	0.473684	0.0270451	2995	GO:0031988	CC	membrane-bounded vesicle	Any small, fluid-filled, spherical organelle enclosed by a lipid bilayer.
greenyellow	179	171	14	3.01553e-12	4.43705e-08	82	0.479532	0.0267799	3062	GO:0031982	CC	vesicle	Any small, fluid-filled, spherical organelle enclosed by membrane or protein.
greenyellow	179	171	15	7.6099e-12	1.11972e-07	36	0.210526	0.0483871	744	GO:0060429	BP	epithelium development	The process whose specific outcome is the progression of an epithelium over time, from its formation to the mature structure. An epithelium is a tissue that covers the internal or external surfaces of an anatomical structure.
greenyellow	179	171	16	2.08567e-11	3.06886e-07	63	0.368421	0.0305381	2063	GO:0048513	BP	organ development	Development of a tissue or tissues that work together to perform a specific function or functions. Development pertains to the process whose specific outcome is the progression of a structure over time, from its formation to the mature structure. Organs are commonly observed as visibly distinct structures, but may also exist as loosely associated clusters of cells that work together to perform a …
greenyellow	179	171	17	2.59365e-11	3.81629e-07	9	0.0526316	0.346154	26	GO:0018149	BP	peptide cross-linking	The formation of a covalent cross-link between or within protein chains.
greenyellow	179	171	18	7.64629e-11	1.12508e-06	25	0.146199	0.0631313	396	GO:0030855	BP	epithelial cell differentiation	The process in which a relatively unspecialized cell acquires specialized features of an epithelial cell, any of the cells making up an epithelium.
greenyellow	179	171	19	8.03515e-11	1.18229e-06	9	0.0526316	0.310345	29	GO:0031424	BP	keratinization	The process in which the cytoplasm of the outermost cells of the vertebrate epidermis is replaced by keratin. Keratinization occurs in the stratum corneum, feathers, hair, claws, nails, hooves, and horns.
greenyellow	179	171	20	1.40185e-10	2.06269e-06	8	0.0467836	0.380952	21	GO:0001533	CC	cornified envelope	An insoluble protein structure formed under the plasma membrane of cornifying epithelial cells.
grey	506	459	1	2.22633e-05	0.327582	4	0.0087146	0.666667	6	GO:0060155	BP	platelet dense granule organization	A process that is carried out at the cellular level which results in the assembly, arrangement of constituent parts, or disassembly of a platelet dense granule. A platelet dense granule is an electron-dense granule occurring in blood platelets that stores and secretes adenosine nucleotides and serotonin. They contain a highly condensed core consisting of serotonin, histamine, calcium, magnesium, …
grey	506	459	2	4.45251e-05	0.655143	3	0.00653595	1	3	GO:0042414	BP	epinephrine metabolic process	The chemical reactions and pathways involving epinephrine, a hormone produced by the medulla of the adrenal glands that increases heart activity, improves the power and prolongs the action of muscles, and increases the rate and depth of breathing. It is synthesized by the methylation of norepinephrine.
grey	506	459	3	0.000123603	1	5	0.0108932	0.333333	15	GO:0050912	BP	detection of chemical stimulus involved in sensory perception of taste	The series of events involved in the perception of taste in which a gustatory chemical stimulus is received and converted into a molecular signal.
grey	506	459	4	0.000171697	1	4	0.0087146	0.444444	9	GO:0042415	BP	norepinephrine metabolic process	The chemical reactions and pathways involving norepinephrine, a hormone secreted by the adrenal medulla, and a neurotransmitter in the sympathetic peripheral nervous system and in some tracts in the central nervous system. It is also the demethylated biosynthetic precursor of epinephrine.
grey	506	459	5	0.000240123	1	5	0.0108932	0.294118	17	GO:0050913	BP	sensory perception of bitter taste	The series of events required to receive a bitter taste stimulus, convert it to a molecular signal, and recognize and characterize the signal. This is a neurological process.
grey	506	459	6	0.00024409	1	6	0.0130719	0.230769	26	GO:0050909	BP	sensory perception of taste	The series of events required for an organism to receive a gustatory stimulus, convert it to a molecular signal, and recognize and characterize the signal. Gustation involves the direct detection of chemical composition, usually through contact with chemoreceptor cells. This is a neurological process.
grey	506	459	7	0.000869823	1	4	0.0087146	0.307692	13	GO:0001580	BP	detection of chemical stimulus involved in sensory perception of bitter taste	The series of events required for a bitter taste stimulus to be received and converted to a molecular signal.
grey	506	459	8	0.000957865	1	13	0.0283224	0.0970149	134	GO:0090276	BP	regulation of peptide hormone secretion	Any process that modulates the rate, frequency, or extent of the regulated release of a peptide hormone from secretory granules.
grey	506	459	9	0.000969329	1	14	0.0305011	0.0927152	151	GO:0046883	BP	regulation of hormone secretion	Any process that modulates the frequency, rate or extent of the regulated release of a hormone from a cell.
grey	506	459	10	0.00125103	1	7	0.0152505	0.148936	47	GO:0045639	BP	positive regulation of myeloid cell differentiation	Any process that activates or increases the frequency, rate or extent of myeloid cell differentiation.
grey	506	459	11	0.00125888	1	2	0.0043573	1	2	GO:0002248	BP	connective tissue replacement involved in inflammatory response wound healing	The series of events leading to growth of connective tissue when loss of tissues that are incapable of regeneration occurs, or when fibrinous exudate cannot be adequately cleared that contribute to an inflammatory response.
grey	506	459	12	0.00125888	1	2	0.0043573	1	2	GO:0004507	MF	steroid 11-beta-monooxygenase activity	Catalysis of the reaction: a steroid + reduced adrenal ferredoxin + O2 = an 11-beta-hydroxysteroid + oxidized adrenal ferredoxin + H2O.
grey	506	459	13	0.00125888	1	2	0.0043573	1	2	GO:0008281	MF	sulfonylurea receptor activity	Combining with sulfonylurea, and transmitting the signal from one side of the membrane to the other to initiate a change in cell activity.
grey	506	459	14	0.00138992	1	23	0.0501089	0.0705521	326	GO:0007600	BP	sensory perception	The series of events required for an organism to receive a sensory stimulus, convert it to a molecular signal, and recognize and characterize the signal. This is a neurological process.
grey	506	459	15	0.00140021	1	3	0.00653595	0.428571	7	GO:0090026	BP	positive regulation of monocyte chemotaxis	Any process that increases the frequency, rate, or extent of monocyte chemotaxis.
grey	506	459	16	0.00156933	1	4	0.0087146	0.266667	15	GO:0033363	BP	secretory granule organization	A process that is carried out at the cellular level which results in the assembly, arrangement of constituent parts, or disassembly of a secretory granule. A secretory granule is a small subcellular vesicle, surrounded by a membrane, that is formed from the Golgi apparatus and contains a highly concentrated protein destined for secretion.
grey	506	459	17	0.00162648	1	12	0.0261438	0.096	125	GO:0050796	BP	regulation of insulin secretion	Any process that modulates the frequency, rate or extent of the regulated release of insulin.
grey	506	459	18	0.00190352	1	14	0.0305011	0.0864198	162	GO:0030072	BP	peptide hormone secretion	The regulated release of a peptide hormone from a cell.
grey	506	459	19	0.00196054	1	5	0.0108932	0.192308	26	GO:0031644	BP	regulation of neurological system process	Any process that modulates the frequency, rate or extent of a neurophysiological process, an organ system process carried out by any of the organs or tissues of neurological system.
grey	506	459	20	0.00222548	1	13	0.0283224	0.0884354	147	GO:0030073	BP	insulin secretion	The regulated release of proinsulin from secretory granules (B granules) in the B cells of the pancreas; accompanied by cleavage of proinsulin to form mature insulin.
grey60	82	78	1	4.12774e-20	6.07356e-16	44	0.564103	0.0267803	1643	GO:0003677	MF	DNA binding	Any molecular function by which a gene product interacts selectively and non-covalently with DNA (deoxyribonucleic acid).
grey60	82	78	2	5.12626e-15	7.54277e-11	45	0.576923	0.0192719	2335	GO:2001141	BP	regulation of RNA biosynthetic process	Any process that modulates the frequency, rate or extent of RNA biosynthetic process.
grey60	82	78	3	1.12227e-14	1.65131e-10	51	0.653846	0.0163829	3113	GO:0051171	BP	regulation of nitrogen compound metabolic process	Any process that modulates the frequency, rate or extent of the chemical reactions and pathways involving nitrogen or nitrogenous compounds.
grey60	82	78	4	1.71625e-14	2.52529e-10	45	0.576923	0.0186722	2410	GO:0051252	BP	regulation of RNA metabolic process	Any process that modulates the frequency, rate or extent of the chemical reactions and pathways involving RNA.
grey60	82	78	5	1.79953e-14	2.64783e-10	44	0.564103	0.0191304	2300	GO:0006355	BP	regulation of transcription, DNA-templated	Any process that modulates the frequency, rate or extent of cellular DNA-templated transcription.
grey60	82	78	6	7.6537e-14	1.12617e-09	45	0.576923	0.0179497	2507	GO:0032774	BP	RNA biosynthetic process	The chemical reactions and pathways resulting in the formation of RNA, ribonucleic acid, one of the two main type of nucleic acid, consisting of a long, unbranched macromolecule formed from ribonucleotides joined in 3',5'-phosphodiester linkage. Includes polymerization of ribonucleotide monomers.
grey60	82	78	7	8.72025e-14	1.2831e-09	44	0.564103	0.0183333	2400	GO:0006351	BP	transcription, DNA-templated	The cellular synthesis of RNA on a template of DNA.
grey60	82	78	8	3.22716e-13	4.74844e-09	49	0.628205	0.0157912	3103	GO:0046872	MF	metal ion binding	Interacting selectively and non-covalently with any metal ion.
grey60	82	78	9	5.3464e-13	7.86669e-09	49	0.628205	0.0155952	3142	GO:0043169	MF	cation binding	Interacting selectively and non-covalently with cations, charged atoms or groups of atoms with a net positive charge.
grey60	82	78	10	1.72385e-12	2.53647e-08	47	0.602564	0.0157983	2975	GO:0003676	MF	nucleic acid binding	Interacting selectively and non-covalently with any nucleic acid.
grey60	82	78	11	9.70357e-12	1.42778e-07	47	0.602564	0.015098	3113	GO:0016070	BP	RNA metabolic process	The cellular chemical reactions and pathways involving RNA, ribonucleic acid, one of the two main type of nucleic acid, consisting of a long, unbranched macromolecule formed from ribonucleotides joined in 3',5'-phosphodiester linkage.
grey60	82	78	12	1.06812e-11	1.57163e-07	45	0.576923	0.0157068	2865	GO:0010468	BP	regulation of gene expression	Any process that modulates the frequency, rate or extent of gene expression. Gene expression is the process in which a gene's coding sequence is converted into a mature gene product or products (proteins or RNA). This includes the production of an RNA transcript as well as any processing to produce a mature RNA product or an mRNA (for protein-coding genes) and the translation of that mRNA into pr…
grey60	82	78	13	1.30201e-10	1.91578e-06	47	0.602564	0.0140845	3337	GO:0009059	BP	macromolecule biosynthetic process	The chemical reactions and pathways resulting in the formation of a macromolecule, any molecule of high relative molecular mass, the structure of which essentially comprises the multiple repetition of units derived, actually or conceptually, from molecules of low relative molecular mass.
grey60	82	78	14	9.0427e-10	1.33054e-05	45	0.576923	0.0138589	3247	GO:0034645	BP	cellular macromolecule biosynthetic process	The chemical reactions and pathways resulting in the formation of a macromolecule, any molecule of high relative molecular mass, the structure of which essentially comprises the multiple repetition of units derived, actually or conceptually, from molecules of low relative molecular mass, carried out by individual cells.
grey60	82	78	15	9.80478e-10	1.44268e-05	56	0.717949	0.0114801	4878	GO:0006725	BP	cellular aromatic compound metabolic process	The chemical reactions and pathways involving aromatic compounds, any organic compound characterized by one or more planar rings, each of which contains conjugated double bonds and delocalized pi electrons, as carried out by individual cells.
grey60	82	78	16	1.18584e-09	1.74485e-05	55	0.705128	0.0116083	4738	GO:0006139	BP	nucleobase-containing compound metabolic process	Any cellular metabolic process involving nucleobases, nucleosides, nucleotides and nucleic acids.
grey60	82	78	17	1.34198e-09	1.97458e-05	48	0.615385	0.01298	3698	GO:0010467	BP	gene expression	The process in which a gene's sequence is converted into a mature gene product or products (proteins or RNA). This includes the production of an RNA transcript as well as any processing to produce a mature RNA product or an mRNA (for protein-coding genes) and the translation of that mRNA into protein. Some protein processing events may be included when they are required to form an active form of …
grey60	82	78	18	1.96156e-09	2.88624e-05	53	0.679487	0.011833	4479	GO:0019222	BP	regulation of metabolic process	Any process that modulates the frequency, rate or extent of the chemical reactions and pathways within a cell or an organism.
grey60	82	78	19	2.65509e-09	3.9067e-05	20	0.25641	0.0291121	687	GO:0003700	MF	sequence-specific DNA binding transcription factor activity	Interacting selectively and non-covalently with a specific DNA sequence in order to modulate transcription. The transcription factor may or may not also interact selectively with a protein or macromolecular complex.
grey60	82	78	20	2.72237e-09	4.00569e-05	20	0.25641	0.0290698	688	GO:0001071	MF	nucleic acid binding transcription factor activity	Interacting selectively and non-covalently with a DNA or RNA sequence in order to modulate transcription. The transcription factor may or may not also interact selectively with a protein or macromolecular complex.
lightcyan	99	96	1	5.51406e-13	8.11338e-09	16	0.166667	0.0846561	189	GO:0016324	CC	apical plasma membrane	The region of the plasma membrane located at the apical end of the cell.
lightcyan	99	96	2	6.09142e-12	8.96291e-08	17	0.177083	0.0656371	259	GO:0045177	CC	apical part of cell	The region of a polarized cell that forms a tip or is distal to a base. For example, in a polarized epithelial cell, the apical region has an exposed surface and lies opposite to the basal lamina that separates the epithelium from other tissue.
lightcyan	99	96	3	3.95549e-11	5.82011e-07	13	0.135417	0.0909091	143	GO:0006814	BP	sodium ion transport	The directed movement of sodium ions (Na+) into, out of or within a cell, or between cells, by means of some agent such as a transporter or pore.
lightcyan	99	96	4	3.37791e-09	4.97025e-05	8	0.0833333	0.156863	51	GO:0005903	CC	brush border	Dense covering of microvilli on the apical surface of epithelial cells in tissues such as the intestine, kidney, and choroid plexus; the microvilli aid absorption by increasing the surface area of the cell.
lightcyan	99	96	5	1.21708e-08	0.000179081	9	0.09375	0.105882	85	GO:0015293	MF	symporter activity	Enables the active transport of a solute across a membrane by a mechanism whereby two or more species are transported together in the same direction in a tightly coupled process not directly linked to a form of energy other than chemiosmotic energy.
lightcyan	99	96	6	2.50119e-08	0.000368025	24	0.25	0.0267261	898	GO:0005215	MF	transporter activity	Enables the directed movement of substances (such as macromolecules, small molecules, ions) into, out of or within a cell, or between cells.
lightcyan	99	96	7	5.44304e-08	0.000800889	46	0.479167	0.0155985	2949	GO:0005886	CC	plasma membrane	The membrane surrounding a cell that separates the cell from its external environment. It consists of a phospholipid bilayer and associated proteins.
lightcyan	99	96	8	8.82394e-08	0.00129835	48	0.5	0.014944	3212	GO:0031224	CC	intrinsic component of membrane	The component of a membrane consisting of the gene products having some covalently attached portion, for example part of a peptide sequence or some other covalently attached group such as a GPI anchor, which spans or is embedded in one or both leaflets of the membrane.
lightcyan	99	96	9	1.30358e-07	0.00191809	46	0.479167	0.0151765	3031	GO:0071944	CC	cell periphery	The part of a cell encompassing the cell cortex, the plasma membrane, and any external encapsulating structures.
lightcyan	99	96	10	1.90789e-07	0.00280726	23	0.239583	0.0248918	924	GO:0055085	BP	transmembrane transport	The process in which a solute is transported from one side of a membrane to the other.
lightcyan	99	96	11	2.05829e-07	0.00302857	14	0.145833	0.0410557	341	GO:0015672	BP	monovalent inorganic cation transport	The directed movement of inorganic cations with a valency of one into, out of or within a cell, or between cells, by means of some agent such as a transporter or pore. Inorganic cations are atoms or small molecules with a positive charge which do not contain carbon in covalent linkage.
lightcyan	99	96	12	3.42329e-07	0.00503703	46	0.479167	0.0147153	3126	GO:0016021	CC	integral component of membrane	The component of a membrane consisting of gene products and protein complexes that have some part that penetrates at least one leaflet of the membrane bilayer. This component includes gene products that are buried in the bilayer with no exposure outside the bilayer.
lightcyan	99	96	13	3.844e-07	0.00565606	19	0.197917	0.0283582	670	GO:0022857	MF	transmembrane transporter activity	Enables the transfer of a substance from one side of a membrane to the other.
lightcyan	99	96	14	8.11931e-07	0.0119467	39	0.40625	0.0158151	2466	GO:0070062	CC	extracellular vesicular exosome	A membrane-bounded vesicle that is released into the extracellular region by fusion of the limiting endosomal membrane of a multivesicular body with the plasma membrane.
lightcyan	99	96	15	8.57757e-07	0.012621	10	0.104167	0.0555556	180	GO:0008509	MF	anion transmembrane transporter activity	Catalysis of the transfer of a negatively charged ion from one side of a membrane to the other.
lightcyan	99	96	16	1.03809e-06	0.0152745	23	0.239583	0.0226155	1017	GO:0006811	BP	ion transport	The directed movement of charged atoms or small charged molecules into, out of or within a cell, or between cells, by means of some agent such as a transporter or pore.
lightcyan	99	96	17	1.58067e-06	0.023258	3	0.03125	0.75	4	GO:0044245	BP	polysaccharide digestion	The whole of the physical, chemical, and biochemical processes carried out by living organisms to break down ingested polysaccharides into components that may be easily absorbed and directed into metabolism.
lightcyan	99	96	18	2.34405e-06	0.0344903	17	0.177083	0.0277325	613	GO:0022891	MF	substrate-specific transmembrane transporter activity	Enables the transfer of a specific substance or group of related substances from one side of a membrane to the other.
lightcyan	99	96	19	3.49926e-06	0.0514881	5	0.0520833	0.15625	32	GO:0007588	BP	excretion	The elimination by an organism of the waste products that arise as a result of metabolic activity. These products include water, carbon dioxide (CO2), and nitrogenous compounds.
lightcyan	99	96	20	3.49926e-06	0.0514881	5	0.0520833	0.15625	32	GO:0031526	CC	brush border membrane	The portion of the plasma membrane surrounding the brush border.
lightgreen	60	50	1	6.00738e-20	8.83925e-16	14	0.28	0.166667	84	GO:0036459	MF	ubiquitinyl hydrolase activity	Catalysis of the thiol-dependent hydrolysis of an ester, thioester, amide, peptide or isopeptide bond formed by the C-terminal glycine of ubiquitin.
lightgreen	60	50	2	1.75776e-16	2.58636e-12	14	0.28	0.0965517	145	GO:0008234	MF	cysteine-type peptidase activity	Catalysis of the hydrolysis of peptide bonds in a polypeptide chain by a mechanism in which the sulfhydryl group of a cysteine residue at the active center acts as a nucleophile.
lightgreen	60	50	3	7.16905e-11	1.05485e-06	14	0.28	0.0378378	370	GO:0006511	BP	ubiquitin-dependent protein catabolic process	The chemical reactions and pathways resulting in the breakdown of a protein or peptide by hydrolysis of its peptide bonds, initiated by the covalent attachment of a ubiquitin group, or multiple ubiquitin groups, to the protein.
lightgreen	60	50	4	9.85765e-11	1.45045e-06	14	0.28	0.0369393	379	GO:0019941	BP	modification-dependent protein catabolic process	The chemical reactions and pathways resulting in the breakdown of a protein or peptide by hydrolysis of its peptide bonds, initiated by the covalent modification of the target protein.
lightgreen	60	50	5	1.06601e-10	1.56853e-06	15	0.3	0.0326087	460	GO:0008233	MF	peptidase activity	Catalysis of the hydrolysis of a peptide bond. A peptide bond is a covalent bond formed when the carbon atom from the carboxyl group of one amino acid shares electrons with the nitrogen atom from the amino group of a second amino acid.
lightgreen	60	50	6	2.77946e-10	4.0897e-06	14	0.28	0.0341463	410	GO:0051603	BP	proteolysis involved in cellular protein catabolic process	The hydrolysis of a peptide bond or bonds within a protein as part of the chemical reactions and pathways resulting in the breakdown of a protein by individual cells.
lightgreen	60	50	7	4.88048e-10	7.18114e-06	14	0.28	0.0327103	428	GO:0044257	BP	cellular protein catabolic process	The chemical reactions and pathways resulting in the breakdown of a protein by individual cells.
lightgreen	60	50	8	7.17856e-09	0.000105625	14	0.28	0.0265655	527	GO:0030163	BP	protein catabolic process	The chemical reactions and pathways resulting in the breakdown of a protein by the destruction of the native, active configuration, with or without the hydrolysis of peptide bonds.
lightgreen	60	50	9	3.7703e-07	0.00554762	14	0.28	0.019337	724	GO:0044265	BP	cellular macromolecule catabolic process	The chemical reactions and pathways resulting in the breakdown of a macromolecule, any large molecule including proteins, nucleic acids and carbohydrates, as carried out by individual cells.
lightgreen	60	50	10	5.99313e-06	0.0881829	15	0.3	0.0142857	1050	GO:0006508	BP	proteolysis	The hydrolysis of proteins into smaller polypeptides and/or amino acids by cleavage of their peptide bonds.
lightgreen	60	50	11	6.5451e-06	0.0963046	16	0.32	0.0133222	1201	GO:0005783	CC	endoplasmic reticulum	The irregular network of unit membranes, visible only by electron microscopy, that occurs in the cytoplasm of many eukaryotic cells. The membranes form a complex meshwork of tubular channels, which are often expanded into slitlike cavities called cisternae. The ER takes two forms, rough (or granular), with ribosomes adhering to the outer surface, and smooth (with no ribosomes attached).
lightgreen	60	50	12	0.000404738	1	2	0.04	0.25	8	GO:0016254	BP	preassembly of GPI anchor in ER membrane	The stepwise addition of the components of the GPI anchor on to phosphatidylinositol lipids in the endoplasmic reticulum membrane.
lightgreen	60	50	13	0.000506959	1	4	0.08	0.0416667	96	GO:0008514	MF	organic anion transmembrane transporter activity	Catalysis of the transfer of organic anions from one side of a membrane to the other. Organic anions are atoms or small molecules with a negative charge which contain carbon in covalent linkage.
lightgreen	60	50	14	0.00179248	1	16	0.32	0.00830306	1927	GO:0016787	MF	hydrolase activity	Catalysis of the hydrolysis of various bonds, e.g. C-O, C-N, C-C, phosphoric anhydride bonds, etc. Hydrolase is the systematic name for any enzyme of EC class 3.
lightgreen	60	50	15	0.00219361	1	3	0.06	0.0447761	67	GO:0046943	MF	carboxylic acid transmembrane transporter activity	Catalysis of the transfer of carboxylic acids from one side of the membrane to the other. Carboxylic acids are organic acids containing one or more carboxyl (COOH) groups or anions (COO-).
lightgreen	60	50	16	0.00240546	1	2	0.04	0.105263	19	GO:0006501	BP	C-terminal protein lipidation	The covalent attachment of a lipid group to the carboxy terminus of a protein.
lightgreen	60	50	17	0.00240546	1	2	0.04	0.105263	19	GO:0006506	BP	GPI anchor biosynthetic process	The chemical reactions and pathways resulting in the formation of a glycosylphosphatidylinositol (GPI) anchor that attaches some membrane proteins to the lipid bilayer of the cell membrane. The phosphatidylinositol group is linked via the C-6 hydroxyl residue of inositol to a carbohydrate chain which is itself linked to the protein via an ethanolamine phosphate group, its amino group forming an a…
lightgreen	60	50	18	0.00293953	1	2	0.04	0.0952381	21	GO:0006505	BP	GPI anchor metabolic process	The chemical reactions and pathways involving glycosylphosphatidylinositol anchors, molecular mechanisms for attaching membrane proteins to the lipid bilayer of cell membranes. Structurally they consist of a molecule of phosphatidylinositol to which is linked, via the C-6 hydroxyl of the inositol, a carbohydrate chain. This chain is in turn linked to the protein through an ethanolamine phosphate …
lightgreen	60	50	19	0.00310661	1	21	0.42	0.00686499	3059	GO:0044267	BP	cellular protein metabolic process	The chemical reactions and pathways involving a specific protein, rather than of proteins in general, occurring at the level of an individual cell. Includes cellular protein modification.
lightgreen	60	50	20	0.00381831	1	19	0.38	0.00708427	2682	GO:0012505	CC	endomembrane system	A collection of membranous structures involved in transport within the cell. The main components of the endomembrane system are endoplasmic reticulum, Golgi bodies, vesicles, cell membrane and nuclear envelope. Members of the endomembrane system pass materials through each other or though the use of vesicles.
lightyellow	57	53	1	4.78012e-06	0.0703346	12	0.226415	0.0197368	608	GO:0004872	MF	receptor activity	Combining with an extracellular or intracellular messenger to initiate a change in cell activity.
lightyellow	57	53	2	5.37734e-06	0.0791222	3	0.0566038	0.333333	9	GO:0008157	MF	protein phosphatase 1 binding	Interacting selectively and non-covalently with the enzyme protein phosphatase 1.
lightyellow	57	53	3	4.93814e-05	0.726597	2	0.0377358	0.666667	3	GO:0002774	BP	Fc receptor mediated inhibitory signaling pathway	A series of molecular signals generated as a consequence of the binding of the Fc portion of an immunoglobulin by an Fc receptor capable of inhibiting an immune effector process contributing to an immune response. The Fc portion of an immunoglobulin is its C-terminal constant region.
lightyellow	57	53	4	4.93814e-05	0.726597	2	0.0377358	0.666667	3	GO:0032396	MF	inhibitory MHC class I receptor activity	Combining with a MHC class I protein complex to mediate signaling that inhibits activation of a lymphocyte.
lightyellow	57	53	5	5.03126e-05	0.7403	18	0.339623	0.0110159	1634	GO:0002376	BP	immune system process	Any process involved in the development or functioning of the immune system, an organismal system for calibrated responses to potential internal or invasive threats.
lightyellow	57	53	6	5.46256e-05	0.803761	4	0.0754717	0.0784314	51	GO:0003823	MF	antigen binding	Interacting selectively and non-covalently with an antigen, any substance which is capable of inducing a specific immune response and of reacting with the products of that response, the specific antibody or specifically sensitized T-lymphocytes, or both. Binding may counteract the biological activity of the antigen.
lightyellow	57	53	7	9.85029e-05	1	2	0.0377358	0.5	4	GO:0002765	BP	immune response-inhibiting signal transduction	The cascade of processes by which a signal interacts with a receptor, causing a change in the level or activity of a second messenger or other downstream target, and ultimately leading to inhibition of an immune response.
lightyellow	57	53	8	9.85029e-05	1	2	0.0377358	0.5	4	GO:0002767	BP	immune response-inhibiting cell surface receptor signaling pathway	A series of molecular signals initiated by the binding of an extracellular ligand to a receptor on the surface of the target cell capable of inhibiting an immune response.
lightyellow	57	53	9	0.00013983	1	13	0.245283	0.0130916	993	GO:0006952	BP	defense response	Reactions, triggered in response to the presence of a foreign body or the occurrence of an injury, which result in restriction of damage to the organism attacked or prevention/recovery from the infection caused by the attack.
lightyellow	57	53	10	0.00016374	1	2	0.0377358	0.4	5	GO:0032393	MF	MHC class I receptor activity	Combining with an MHC class I protein complex to initiate a change in cellular activity. Class I here refers to classical class I molecules.
lightyellow	57	53	11	0.000244964	1	2	0.0377358	0.333333	6	GO:2001198	BP	regulation of dendritic cell differentiation	Any process that modulates the frequency, rate or extent of dendritic cell differentiation.
lightyellow	57	53	12	0.00032579	1	3	0.0566038	0.0909091	33	GO:0045670	BP	regulation of osteoclast differentiation	Any process that modulates the frequency, rate or extent of osteoclast differentiation.
lightyellow	57	53	13	0.0003838	1	5	0.0943396	0.0328947	152	GO:0050839	MF	cell adhesion molecule binding	Interacting selectively and non-covalently with a cell adhesion molecule.
lightyellow	57	53	14	0.000440862	1	8	0.150943	0.0178571	448	GO:0038023	MF	signaling receptor activity	Receiving a signal and transmitting the signal in the cell to initiate a change in cell activity. A signal is a physical entity or change in state that is used to transfer information in order to trigger a response.
lightyellow	57	53	15	0.000472115	1	10	0.188679	0.0143062	699	GO:0004871	MF	signal transducer activity	Conveys a signal across a cell to trigger a change in cell function or state. A signal is a physical entity or change in state that is used to transfer information in order to trigger a response.
lightyellow	57	53	16	0.000583291	1	2	0.0377358	0.222222	9	GO:2001273	BP	regulation of glucose import in response to insulin stimulus	Any process that modulates the frequency, rate or extent of glucose import in response to insulin stimulus.
lightyellow	57	53	17	0.000703877	1	7	0.132075	0.0190736	367	GO:0045596	BP	negative regulation of cell differentiation	Any process that stops, prevents, or reduces the frequency, rate or extent of cell differentiation.
lightyellow	57	53	18	0.000824664	1	7	0.132075	0.0185676	377	GO:0004888	MF	transmembrane signaling receptor activity	Combining with an extracellular or intracellular signal and transmitting the signal from one side of the membrane to the other to initiate a change in cell activity.
lightyellow	57	53	19	0.000825812	1	4	0.0754717	0.038835	103	GO:0010721	BP	negative regulation of cell development	Any process that decreases the rate, frequency or extent of the progression of the cell over time, from its formation to the mature structure. Cell development does not include the steps involved in committing a cell to a specific fate.
lightyellow	57	53	20	0.000886465	1	2	0.0377358	0.181818	11	GO:0042288	MF	MHC class I protein binding	Interacting selectively and non-covalently with major histocompatibility complex class I molecules; a set of molecules displayed on cell surfaces that are responsible for lymphocyte recognition and antigen presentation.
magenta	319	286	1	2.63009e-41	3.86992e-37	51	0.178322	0.267016	191	GO:0043292	CC	contractile fiber	Fibers, composed of actin, myosin, and associated proteins, found in cells of smooth or striated muscle.
magenta	319	286	2	2.67021e-41	3.92895e-37	50	0.174825	0.276243	181	GO:0030016	CC	myofibril	The contractile element of skeletal and cardiac muscle; a long, highly organized bundle of actin, myosin, and other proteins that contracts by a sliding filament mechanism.
magenta	319	286	3	1.95771e-39	2.88058e-35	46	0.160839	0.294872	156	GO:0030017	CC	sarcomere	The repeating unit of a myofibril in a muscle cell, composed of an array of overlapping thick and thin filaments between two adjacent Z discs.
magenta	319	286	4	7.104e-32	1.04528e-27	45	0.157343	0.214286	210	GO:0006936	BP	muscle contraction	A process in which force is generated within muscle tissue, resulting in a change in muscle geometry. Force generation involves a chemo-mechanical energy conversion step that is carried out by the actin/myosin complex activity, which generates force through ATP hydrolysis.
magenta	319	286	5	5.65928e-31	8.32707e-27	47	0.164336	0.191837	245	GO:0003012	BP	muscle system process	A organ system process carried out at the level of a muscle. Muscle tissue is composed of contractile cells or fibers.
magenta	319	286	6	9.73232e-29	1.43201e-24	23	0.0804196	0.589744	39	GO:0030049	BP	muscle filament sliding	The sliding of actin thin filaments and myosin thick filaments past each other in muscle contraction. This involves a process of interaction of myosin located on a thick filament with actin located on a thin filament. During this process ATP is split and forces are generated.
magenta	319	286	7	9.73232e-29	1.43201e-24	23	0.0804196	0.589744	39	GO:0033275	BP	actin-myosin filament sliding	The sliding movement of actin thin filaments and myosin thick filaments past each other.
magenta	319	286	8	9.74837e-26	1.43437e-21	24	0.0839161	0.436364	55	GO:0070252	BP	actin-mediated cell contraction	The actin filament-based process in which cytoplasmic actin filaments slide past one another resulting in contraction of all or part of the cell body.
magenta	319	286	9	1.0224e-22	1.50436e-18	24	0.0839161	0.342857	70	GO:0030048	BP	actin filament-based movement	Movement of organelles or other particles along actin filaments, or sliding of actin filaments past each other, mediated by motor proteins.
magenta	319	286	10	4.59851e-22	6.76625e-18	26	0.0909091	0.282609	92	GO:0006941	BP	striated muscle contraction	A process in which force is generated within striated muscle tissue, resulting in the shortening of the muscle. Force generation involves a chemo-mechanical energy conversion step that is carried out by the actin/myosin complex activity, which generates force through ATP hydrolysis. Striated muscle is a type of muscle in which the repeating units (sarcomeres) of the contractile myofibrils are arr…
magenta	319	286	11	1.69557e-19	2.49486e-15	14	0.048951	0.7	20	GO:0032982	CC	myosin filament	A protein complex containing myosin heavy chains, plus associated light chains and other proteins, in which the myosin heavy chains are arranged into a filament.
magenta	319	286	12	2.95621e-19	4.34977e-15	25	0.0874126	0.238095	105	GO:0031674	CC	I band	A region of a sarcomere that appears as a light band on each side of the Z disc, comprising a region of the sarcomere where thin (actin) filaments are not overlapped by thick (myosin) filaments; contains actin, troponin, and tropomyosin; each sarcomere includes half of an I band at each end.
magenta	319	286	13	1.12931e-18	1.66167e-14	20	0.0699301	0.327869	61	GO:0016459	CC	myosin complex	A protein complex, formed of one or more myosin heavy chains plus associated light chains and other proteins, that functions as a molecular motor; uses the energy of ATP hydrolysis to move actin filaments or to move vesicles or other cargo on fixed actin filaments; has magnesium-ATPase activity and binds actin. Myosin classes are distinguished based on sequence features of the motor, or head, dom…
magenta	319	286	14	1.80829e-18	2.66072e-14	13	0.0454545	0.722222	18	GO:0005859	CC	muscle myosin complex	A filament of myosin found in a muscle cell of any type.
magenta	319	286	15	2.56141e-18	3.76886e-14	17	0.0594406	0.425	40	GO:0008307	MF	structural constituent of muscle	The action of a molecule that contributes to the structural integrity of a muscle fiber.
magenta	319	286	16	2.17057e-17	3.19377e-13	25	0.0874126	0.201613	124	GO:0060047	BP	heart contraction	The multicellular organismal process in which the heart decreases in volume in a characteristic way to propel blood through the body.
magenta	319	286	17	2.23201e-17	3.28419e-13	40	0.13986	0.110803	361	GO:0015629	CC	actin cytoskeleton	The part of the cytoskeleton (the internal framework of a cell) composed of actin and associated proteins. Includes actin cytoskeleton-associated complexes.
magenta	319	286	18	2.83756e-16	4.17518e-12	14	0.048951	0.482759	29	GO:0031672	CC	A band	The dark-staining region of a sarcomere, in which myosin thick filaments are present; the center is traversed by the paler H zone, which in turn contains the M line.
magenta	319	286	19	9.55309e-16	1.40564e-11	13	0.0454545	0.52	25	GO:0016460	CC	myosin II complex	A myosin complex containing two class II myosin heavy chains, two myosin essential light chains and two myosin regulatory light chains. Also known as classical myosin or conventional myosin, the myosin II class includes the major muscle myosin of vertebrate and invertebrate muscle, and is characterized by alpha-helical coiled coil tails that self assemble to form a variety of filament structures.
magenta	319	286	20	1.18703e-15	1.74659e-11	21	0.0734266	0.221053	95	GO:0030018	CC	Z disc	Platelike region of a muscle sarcomere to which the plus ends of actin filaments are attached.
midnightblue	102	93	1	6.73403e-14	9.90845e-10	10	0.107527	0.27027	37	GO:0005179	MF	hormone activity	The action characteristic of a hormone, any substance formed in very small amounts in one specialized organ or group of cells and carried (sometimes in the bloodstream) to another organ or group of cells in the same organism, upon which it has a specific regulatory action. The term was originally applied to agents with a stimulatory physiological action in vertebrate animals (as opposed to a chal…
midnightblue	102	93	2	3.13076e-11	4.60659e-07	12	0.129032	0.104348	115	GO:0007565	BP	female pregnancy	The set of physiological processes that allow an embryo or foetus to develop within the body of a female animal. It covers the time from fertilization of a female ovum by a male spermatozoon until birth.
midnightblue	102	93	3	6.18588e-08	0.00091019	22	0.236559	0.0266667	825	GO:0022414	BP	reproductive process	A biological process that directly contributes to the process of producing new individuals by one or two organisms. The new individuals inherit some proportion of their genetic material from the parent or parents.
midnightblue	102	93	4	1.20885e-07	0.00177869	22	0.236559	0.0256709	857	GO:0005102	MF	receptor binding	Interacting selectively and non-covalently with one or more specific sites on a receptor molecule, a macromolecule that undergoes combination with a hormone, neurotransmitter, drug or intracellular messenger to initiate a change in cell function.
midnightblue	102	93	5	1.43585e-06	0.021127	3	0.0322581	0.75	4	GO:0004035	MF	alkaline phosphatase activity	Catalysis of the reaction: an orthophosphoric monoester + H2O = an alcohol + phosphate, with an alkaline pH optimum.
midnightblue	102	93	6	1.12352e-05	0.165314	43	0.462366	0.013062	3292	GO:0005576	CC	extracellular region	The space external to the outermost structure of a cell. For cells without external protective or external encapsulating structures this refers to space outside of the plasma membrane. This term covers the host cell environment outside an intracellular parasite.
midnightblue	102	93	7	1.71644e-05	0.252557	18	0.193548	0.0220588	816	GO:0005615	CC	extracellular space	That part of a multicellular organism outside the cells proper, usually taken to be outside the plasma membranes, and occupied by fluid.
midnightblue	102	93	8	0.000256505	1	5	0.0537634	0.0632911	79	GO:0008083	MF	growth factor activity	The function that stimulates a cell to grow or proliferate. Most growth factors have other actions besides the induction of cell growth or proliferation.
midnightblue	102	93	9	0.000415707	1	4	0.0430108	0.0816327	49	GO:0042446	BP	hormone biosynthetic process	The chemical reactions and pathways resulting in the formation of any hormone, naturally occurring substances secreted by specialized cells that affects the metabolism or behavior of other cells possessing functional receptors for the hormone.
midnightblue	102	93	10	0.000503192	1	3	0.0322581	0.136364	22	GO:0060396	BP	growth hormone receptor signaling pathway	The series of molecular signals generated as a consequence of growth hormone receptor binding to its physiological ligand.
midnightblue	102	93	11	0.000505184	1	2	0.0215054	0.4	5	GO:0010606	BP	positive regulation of cytoplasmic mRNA processing body assembly	Any process that increases the rate, frequency, or extent of the aggregation, arrangement and bonding together of proteins and RNA molecules to form a cytoplasmic mRNA processing body.
midnightblue	102	93	12	0.000571784	1	6	0.0645161	0.041958	143	GO:0042445	BP	hormone metabolic process	The chemical reactions and pathways involving any hormone, naturally occurring substances secreted by specialized cells that affects the metabolism or behavior of other cells possessing functional receptors for the hormone.
midnightblue	102	93	13	0.000575665	1	3	0.0322581	0.130435	23	GO:0071378	BP	cellular response to growth hormone stimulus	Any process that results in a change in state or activity of a cell (in terms of movement, secretion, enzyme production, gene expression, etc.) as a result of a growth hormone stimulus. Growth hormone is a peptide hormone that binds to the growth hormone receptor and stimulates growth.
midnightblue	102	93	14	0.000654486	1	3	0.0322581	0.125	24	GO:0048009	BP	insulin-like growth factor receptor signaling pathway	The series of molecular signals generated as a consequence of the insulin-like growth factor receptor binding to one of its physiological ligands.
midnightblue	102	93	15	0.000754223	1	2	0.0215054	0.333333	6	GO:0010603	BP	regulation of cytoplasmic mRNA processing body assembly	Any process that modulates the rate, frequency, or extent of the aggregation, arrangement and bonding together of proteins and RNA molecules to form a cytoplasmic mRNA processing body.
midnightblue	102	93	16	0.000754223	1	2	0.0215054	0.333333	6	GO:0035461	BP	vitamin transmembrane transport	The process in which a vitamin is transported from one side of a membrane to the other by means of some agent such as a transporter or pore. A vitamin is one of a number of unrelated organic substances that occur in many foods in small amounts and that are necessary in trace amounts for the normal metabolic functioning of the body.
midnightblue	102	93	17	0.000878185	1	35	0.376344	0.0118684	2949	GO:0005886	CC	plasma membrane	The membrane surrounding a cell that separates the cell from its external environment. It consists of a phospholipid bilayer and associated proteins.
midnightblue	102	93	18	0.000908996	1	5	0.0537634	0.0480769	104	GO:0031225	CC	anchored component of membrane	The component of a membrane consisting of the gene products that are tethered to the membrane only by a covalently attached anchor, such as a lipid group that is embedded in the membrane. Gene products with peptide sequences that are embedded in the membrane are excluded from this grouping.
midnightblue	102	93	19	0.00102111	1	8	0.0860215	0.0280702	285	GO:0046873	MF	metal ion transmembrane transporter activity	Catalysis of the transfer of metal ions from one side of a membrane to the other.
midnightblue	102	93	20	0.00105097	1	2	0.0215054	0.285714	7	GO:0071468	BP	cellular response to acidic pH	Any process that results in a change in state or activity of a cell (in terms of movement, secretion, enzyme production, gene expression, etc.) as a result of a pH stimulus with pH < 7. pH is a measure of the acidity or basicity of an aqueous solution.
pink	462	430	1	3.22729e-26	4.74864e-22	38	0.0883721	0.299213	127	GO:0007601	BP	visual perception	The series of events required for an organism to receive a visual stimulus, convert it to a molecular signal, and recognize and characterize the signal. Visual stimuli are detected in the form of photons and are processed to form an image.
pink	462	430	2	8.39673e-26	1.23549e-21	38	0.0883721	0.292308	130	GO:0050953	BP	sensory perception of light stimulus	The series of events required for an organism to receive a sensory light stimulus, convert it to a molecular signal, and recognize and characterize the signal. This is a neurological process.
pink	462	430	3	3.37682e-19	4.96866e-15	49	0.113953	0.150307	326	GO:0007600	BP	sensory perception	The series of events required for an organism to receive a sensory stimulus, convert it to a molecular signal, and recognize and characterize the signal. This is a neurological process.
pink	462	430	4	3.98666e-16	5.86597e-12	43	0.1	0.142857	301	GO:0005929	CC	cilium	A specialized eukaryotic organelle that consists of a filiform extrusion of the cell surface and of some cytoplasmic parts. Each cilium is largely bounded by an extrusion of the cytoplasmic (plasma) membrane, and contains a regular longitudinal array of microtubules, anchored to a basal body.
pink	462	430	5	9.95628e-16	1.46497e-11	26	0.0604651	0.240741	108	GO:0072372	CC	primary cilium	A cilium found on many different cell types that is typically present in a single copy per cell. A primary cilium may have a variable array of axonemal microtubules and may or may not contain molecular motors.
pink	462	430	6	2.10411e-15	3.09599e-11	18	0.0418605	0.391304	46	GO:0001750	CC	photoreceptor outer segment	The outer segment of a vertebrate photoreceptor that contains discs of photoreceptive membranes.
pink	462	430	7	1.92847e-14	2.83756e-10	23	0.0534884	0.25	92	GO:0009583	BP	detection of light stimulus	The series of events in which a light stimulus (in the form of photons) is received and converted into a molecular signal.
pink	462	430	8	2.51824e-14	3.70534e-10	22	0.0511628	0.261905	84	GO:0009584	BP	detection of visible light	The series of events in which a visible light stimulus is received by a cell and converted into a molecular signal. A visible light stimulus is electromagnetic radiation that can be perceived visually by an organism; for organisms lacking a visual system, this can be defined as light with a wavelength within the range 380 to 780 nm.
pink	462	430	9	2.51824e-14	3.70534e-10	22	0.0511628	0.261905	84	GO:0031513	CC	nonmotile primary cilium	A primary cilium which contains a variable array of axonemal microtubules but does not contain molecular motors. Nonmotile primary cilia are found on many different cell types and function as sensory organelles that concentrate and organize sensory signaling molecules.
pink	462	430	10	1.38126e-13	2.03238e-09	26	0.0604651	0.198473	131	GO:0009582	BP	detection of abiotic stimulus	The series of events in which an (non-living) abiotic stimulus is received by a cell and converted into a molecular signal.
pink	462	430	11	1.60228e-13	2.3576e-09	21	0.0488372	0.256098	82	GO:0007602	BP	phototransduction	The sequence of reactions within a cell required to convert absorbed photons into a molecular signal.
pink	462	430	12	1.53041e-12	2.25185e-08	15	0.0348837	0.365854	41	GO:0060170	CC	ciliary membrane	The portion of the plasma membrane surrounding a cilium.
pink	462	430	13	1.53589e-12	2.2599e-08	12	0.027907	0.521739	23	GO:0001917	CC	photoreceptor inner segment	The inner segment of a vertebrate photoreceptor containing mitochondria, ribosomes and membranes where opsin molecules are assembled and passed to be part of the outer segment discs.
pink	462	430	14	3.82999e-12	5.63545e-08	55	0.127907	0.0927487	593	GO:0050877	BP	neurological system process	A organ system process carried out by any of the organs or tissues of neurological system.
pink	462	430	15	1.39251e-11	2.04893e-07	18	0.0418605	0.25	72	GO:0007603	BP	phototransduction, visible light	The sequence of reactions within a cell required to convert absorbed photons from visible light into a molecular signal. A visible light stimulus is electromagnetic radiation that can be perceived visually by an organism; for organisms lacking a visual system, this can be defined as light with a wavelength within the range 380 to 780 nm.
pink	462	430	16	1.95447e-10	2.87581e-06	28	0.0651163	0.136585	205	GO:0051606	BP	detection of stimulus	The series of events in which a stimulus is received by a cell or organism and converted into a molecular signal.
pink	462	430	17	1.93662e-09	2.84954e-05	10	0.0232558	0.416667	24	GO:0016056	BP	rhodopsin mediated signaling pathway	The series of molecular signals generated as a consequence of excitation of rhodopsin by a photon and the events that convert the absorbed photons into a cellular response.
pink	462	430	18	2.26372e-09	3.33084e-05	11	0.0255814	0.354839	31	GO:0042461	BP	photoreceptor cell development	Development of a photoreceptor, a cell that responds to incident electromagnetic radiation, particularly visible light.
pink	462	430	19	6.98843e-09	0.000102828	11	0.0255814	0.323529	34	GO:0001754	BP	eye photoreceptor cell differentiation	The process in which a relatively unspecialized cell acquires the specialized features of a photoreceptor cell, as found in the eye, the primary visual organ of most organisms.
pink	462	430	20	9.48005e-09	0.00013949	9	0.0209302	0.428571	21	GO:0045494	BP	photoreceptor cell maintenance	Any process preventing the degeneration of the photoreceptor, a specialized cell type that is sensitive to light.
purple	242	226	1	9.48376e-44	1.39544e-39	69	0.30531	0.139676	494	GO:0043565	MF	sequence-specific DNA binding	Interacting selectively and non-covalently with DNA of a specific nucleotide composition, e.g. GC-rich DNA binding, or with a specific sequence motif or type of DNA e.g. promotor binding or rDNA binding.
purple	242	226	2	2.35209e-32	3.46086e-28	36	0.159292	0.257143	140	GO:0009952	BP	anterior/posterior pattern specification	The regionalization process in which specific areas of cell differentiation are determined along the anterior-posterior axis. The anterior-posterior axis is defined by a line that runs from the head or mouth of an organism to the tail or opposite end of the organism.
purple	242	226	3	6.94523e-28	1.02192e-23	43	0.190265	0.147766	291	GO:0007389	BP	pattern specification process	Any developmental process that results in the creation of defined areas or spaces within an organism to which cells respond and eventually are instructed to differentiate.
purple	242	226	4	1.88187e-24	2.76898e-20	89	0.393805	0.0541692	1643	GO:0003677	MF	DNA binding	Any molecular function by which a gene product interacts selectively and non-covalently with DNA (deoxyribonucleic acid).
purple	242	226	5	1.90744e-24	2.80661e-20	25	0.110619	0.297619	84	GO:0048706	BP	embryonic skeletal system development	The process, occurring during the embryonic phase, whose specific outcome is the progression of the skeleton over time, from its formation to the mature structure.
purple	242	226	6	2.96502e-23	4.36273e-19	39	0.172566	0.130435	299	GO:0001501	BP	skeletal system development	The process whose specific outcome is the progression of the skeleton over time, from its formation to the mature structure. The skeleton is the bony framework of the body in vertebrates (endoskeleton) or the hard outer envelope of insects (exoskeleton or dermoskeleton).
purple	242	226	7	1.82141e-19	2.68003e-15	53	0.234513	0.0728022	728	GO:0009790	BP	embryo development	The process whose specific outcome is the progression of an embryo from its formation until the end of its embryonic life stage. The end of the embryonic stage is organism-specific. For example, for mammals, the process would begin with zygote formation and end with birth. For insects, the process would begin at zygote formation and end with larval hatching. For plant zygotic embryos, this would …
purple	242	226	8	7.52969e-19	1.10792e-14	25	0.110619	0.183824	136	GO:0048705	BP	skeletal system morphogenesis	The process in which the anatomical structures of the skeleton are generated and organized.
purple	242	226	9	1.53044e-17	2.25189e-13	18	0.079646	0.285714	63	GO:0048704	BP	embryonic skeletal system morphogenesis	The process in which the anatomical structures of the skeleton are generated and organized during the embryonic phase.
purple	242	226	10	1.59228e-17	2.34288e-13	27	0.119469	0.145161	186	GO:0048562	BP	embryonic organ morphogenesis	Morphogenesis, during the embryonic phase, of a tissue or tissues that work together to perform a specific function or functions. Morphogenesis is the process in which anatomical structures are generated and organized. Organs are commonly observed as visibly distinct structures, but may also exist as loosely associated clusters of cells that work together to perform a specific function or functio…
purple	242	226	11	6.77392e-17	9.96715e-13	48	0.212389	0.069869	687	GO:0003700	MF	sequence-specific DNA binding transcription factor activity	Interacting selectively and non-covalently with a specific DNA sequence in order to modulate transcription. The transcription factor may or may not also interact selectively with a protein or macromolecular complex.
purple	242	226	12	7.17881e-17	1.05629e-12	48	0.212389	0.0697674	688	GO:0001071	MF	nucleic acid binding transcription factor activity	Interacting selectively and non-covalently with a DNA or RNA sequence in order to modulate transcription. The transcription factor may or may not also interact selectively with a protein or macromolecular complex.
purple	242	226	13	1.41012e-16	2.07485e-12	31	0.137168	0.111111	279	GO:0048568	BP	embryonic organ development	Development, taking place during the embryonic phase, of a tissue or tissues that work together to perform a specific function or functions. Development pertains to the process whose specific outcome is the progression of a structure over time, from its formation to the mature structure. Organs are commonly observed as visibly distinct structures, but may also exist as loosely associated clusters…
purple	242	226	14	1.65497e-16	2.43513e-12	39	0.172566	0.0844156	462	GO:0043009	BP	chordate embryonic development	The process whose specific outcome is the progression of the embryo over time, from zygote formation through a stage including a notochord and neural tube until birth or egg hatching.
purple	242	226	15	2.56211e-16	3.76989e-12	39	0.172566	0.0833333	468	GO:0009792	BP	embryo development ending in birth or egg hatching	The process whose specific outcome is the progression of an embryo over time, from zygote formation until the end of the embryonic life stage. The end of the embryonic life stage is organism-specific and may be somewhat arbitrary; for mammals it is usually considered to be birth, for insects the hatching of the first instar larva from the eggshell.
purple	242	226	16	3.43506e-16	5.05435e-12	92	0.40708	0.04	2300	GO:0006355	BP	regulation of transcription, DNA-templated	Any process that modulates the frequency, rate or extent of cellular DNA-templated transcription.
purple	242	226	17	4.5397e-16	6.67972e-12	113	0.5	0.0348014	3247	GO:0034645	BP	cellular macromolecule biosynthetic process	The chemical reactions and pathways resulting in the formation of a macromolecule, any molecule of high relative molecular mass, the structure of which essentially comprises the multiple repetition of units derived, actually or conceptually, from molecules of low relative molecular mass, carried out by individual cells.
purple	242	226	18	9.15883e-16	1.34763e-11	92	0.40708	0.0394004	2335	GO:2001141	BP	regulation of RNA biosynthetic process	Any process that modulates the frequency, rate or extent of RNA biosynthetic process.
purple	242	226	19	1.10717e-15	1.62909e-11	43	0.190265	0.0722689	595	GO:0009887	BP	organ morphogenesis	Morphogenesis of an organ. An organ is defined as a tissue or set of tissues that work together to perform a specific function or functions. Morphogenesis is the process in which anatomical structures are generated and organized. Organs are commonly observed as visibly distinct structures, but may also exist as loosely associated clusters of cells that work together to perform a specific function…
purple	242	226	20	1.2387e-15	1.82262e-11	114	0.504425	0.0341624	3337	GO:0009059	BP	macromolecule biosynthetic process	The chemical reactions and pathways resulting in the formation of a macromolecule, any molecule of high relative molecular mass, the structure of which essentially comprises the multiple repetition of units derived, actually or conceptually, from molecules of low relative molecular mass.
red	504	484	1	1.49919e-66	2.2059e-62	161	0.332645	0.171459	939	GO:0006082	BP	organic acid metabolic process	The chemical reactions and pathways involving organic acids, any acidic compound containing carbon in covalent linkage.
red	504	484	2	2.46816e-66	3.63165e-62	153	0.316116	0.18128	844	GO:0019752	BP	carboxylic acid metabolic process	The chemical reactions and pathways involving carboxylic acids, any organic acid containing one or more carboxyl (COOH) groups or anions (COO-).
red	504	484	3	4.94052e-46	7.26947e-42	67	0.13843	0.335	200	GO:0046395	BP	carboxylic acid catabolic process	The chemical reactions and pathways resulting in the breakdown of carboxylic acids, any organic acid containing one or more carboxyl (-COOH) groups.
red	504	484	4	2.28433e-43	3.36117e-39	92	0.190083	0.206278	446	GO:0032787	BP	monocarboxylic acid metabolic process	The chemical reactions and pathways involving monocarboxylic acids, any organic acid containing one carboxyl (COOH) group or anion (COO-).
red	504	484	5	8.57288e-40	1.26141e-35	235	0.485537	0.0829802	2832	GO:0044281	BP	small molecule metabolic process	The chemical reactions and pathways involving small molecules, any low molecular weight, monomeric, non-encoded molecule.
red	504	484	6	9.92028e-40	1.45967e-35	123	0.254132	0.139773	880	GO:0055114	BP	oxidation-reduction process	A metabolic process that results in the removal or addition of one or more electrons to or from a substance, with or without the concomitant removal or addition of a proton or protons.
red	504	484	7	2.76553e-39	4.0692e-35	102	0.210744	0.166124	614	GO:0016491	MF	oxidoreductase activity	Catalysis of an oxidation-reduction (redox) reaction, a reversible chemical reaction in which the oxidation state of an atom or atoms within a molecule is altered. One substrate acts as a hydrogen or electron donor and becomes oxidized, while the other acts as hydrogen or electron acceptor and becomes reduced.
red	504	484	8	1.64707e-37	2.42351e-33	47	0.0971074	0.415929	113	GO:0009063	BP	cellular amino acid catabolic process	The chemical reactions and pathways resulting in the breakdown of amino acids, organic acids containing one or more amino substituents.
red	504	484	9	2.86362e-33	4.21353e-29	78	0.161157	0.185714	420	GO:0006520	BP	cellular amino acid metabolic process	The chemical reactions and pathways involving amino acids, carboxylic acids containing one or more amino groups, as carried out by individual cells.
red	504	484	10	3.98195e-33	5.85905e-29	48	0.0991736	0.335664	143	GO:0006805	BP	xenobiotic metabolic process	The chemical reactions and pathways involving a xenobiotic compound, a compound foreign to living organisms. Used of chemical compounds, e.g. a xenobiotic chemical, such as a pesticide.
red	504	484	11	3.98195e-33	5.85905e-29	48	0.0991736	0.335664	143	GO:0071466	BP	cellular response to xenobiotic stimulus	Any process that results in a change in state or activity of a cell (in terms of movement, secretion, enzyme production, gene expression, etc.) as a result of a xenobiotic compound stimulus. Xenobiotic compounds are compounds foreign to living organisms.
red	504	484	12	1.20142e-32	1.76777e-28	48	0.0991736	0.328767	146	GO:0009410	BP	response to xenobiotic stimulus	Any process that results in a change in state or activity of a cell or an organism (in terms of movement, secretion, enzyme production, gene expression, etc.) as a result of a xenobiotic compound stimulus. Xenobiotic compounds are compounds foreign to living organisms.
red	504	484	13	4.37644e-32	6.4395e-28	291	0.60124	0.065511	4442	GO:0003824	MF	catalytic activity	Catalysis of a biochemical reaction at physiological temperatures. In biologically catalyzed reactions, the reactants are known as substrates, and the catalysts are naturally occurring macromolecular substances known as enzymes. Enzymes possess specific binding sites for substrates, and are usually composed wholly or largely of protein, but RNA that has catalytic activity (ribozyme) is often also…
red	504	484	14	5.96407e-32	8.77554e-28	54	0.11157	0.272727	198	GO:1901605	BP	alpha-amino acid metabolic process	The chemical reactions and pathways involving an alpha-amino acid.
red	504	484	15	5.93887e-22	8.73846e-18	101	0.208678	0.104339	968	GO:0006629	BP	lipid metabolic process	The chemical reactions and pathways involving lipids, compounds soluble in an organic solvent but not, or sparingly, in an aqueous solvent. Includes fatty acids; neutral fats, other fatty-acid esters, and soaps; long-chain (fatty) alcohols and waxes; sphingoids and other long-chain bases; glycolipids, phospholipids and sphingolipids; and carotenes, polyprenols, sterols, terpenes and other isopren…
red	504	484	16	2.53038e-20	3.7232e-16	28	0.0578512	0.35	80	GO:0004497	MF	monooxygenase activity	Catalysis of the incorporation of one atom from molecular oxygen into a compound and the reduction of the other atom of oxygen to water.
red	504	484	17	2.38302e-19	3.50637e-15	15	0.0309917	0.833333	18	GO:0052695	BP	cellular glucuronidation	The modification of an organic chemical by the conjugation of glucuronic acid. The substances resulting from glucuronidation are known as glucuronosides (or glucuronides) and are often much more water-soluble than the non-glucuronic acid-containing precursor.
red	504	484	18	3.64438e-19	5.36235e-15	18	0.0371901	0.62069	29	GO:0015020	MF	glucuronosyltransferase activity	Catalysis of the reaction: UDP-glucuronate + acceptor = UDP + acceptor beta-D-glucuronoside.
red	504	484	19	5.26507e-18	7.74702e-14	37	0.0764463	0.210227	176	GO:0006575	BP	cellular modified amino acid metabolic process	The chemical reactions and pathways involving compounds derived from amino acids, organic acids containing one or more amino substituents.
red	504	484	20	5.68613e-18	8.36657e-14	43	0.088843	0.179167	240	GO:0051186	BP	cofactor metabolic process	The chemical reactions and pathways involving a cofactor, a substance that is required for the activity of an enzyme or other protein. Cofactors may be inorganic, such as the metal atoms zinc, iron, and copper in certain forms, or organic, in which case they are referred to as coenzymes. Cofactors may either be bound tightly to active sites or bind loosely with the substrate.
royalblue	45	39	1	9.75173e-05	1	3	0.0769231	0.1	30	GO:0004896	MF	cytokine receptor activity	Combining with a cytokine and transmitting the signal from one side of the membrane to the other to initiate a change in cell activity.
royalblue	45	39	2	0.000184598	1	2	0.0512821	0.285714	7	GO:0060143	BP	positive regulation of syncytium formation by plasma membrane fusion	Any process that increases the frequency, rate or extent of the formation of a syncytium, a mass of cytoplasm containing several nuclei enclosed within a single plasma membrane, by the fusion of the plasma membranes of two or more individual cells.
royalblue	45	39	3	0.001317	1	2	0.0512821	0.111111	18	GO:0043403	BP	skeletal muscle tissue regeneration	The regrowth of skeletal muscle tissue to repair injured or damaged muscle fibers in the postnatal stage.
royalblue	45	39	4	0.00162927	1	2	0.0512821	0.1	20	GO:0050691	BP	regulation of defense response to virus by host	Any host process that modulates the frequency, rate, or extent of the antiviral response of a host cell or organism.
royalblue	45	39	5	0.00234878	1	2	0.0512821	0.0833333	24	GO:0006949	BP	syncytium formation	The formation of a syncytium, a mass of cytoplasm containing several nuclei enclosed within a single plasma membrane. Syncytia are normally derived from single cells that fuse or fail to complete cell division.
royalblue	45	39	6	0.00301788	1	1	0.025641	1	1	GO:0014813	BP	skeletal muscle satellite cell commitment	The process in which the developmental fate of a cell becomes restricted such that it will develop into a satellite cell.
royalblue	45	39	7	0.00301788	1	1	0.025641	1	1	GO:0018917	BP	fluorene metabolic process	The chemical reactions and pathways involving fluorene, a tricyclic polycyclic aromatic hydrocarbon containing a five-membered ring. It is a major component of fossil fuels and their derivatives and is also a by-product of coal-conversion and energy-related industries. It is commonly found in vehicle exhaust emissions, crude oils, motor oils, coal and oil combustion products, waste incineration, …
royalblue	45	39	8	0.00301788	1	1	0.025641	1	1	GO:0034342	BP	response to type III interferon	Any process that results in a change in state or activity of a cell or an organism (in terms of movement, secretion, enzyme production, gene expression, etc.) as a result of a type III interferon stimulus. Interferon lambda is the only member of the type III interferon found so far.
royalblue	45	39	9	0.00301788	1	1	0.025641	1	1	GO:0035397	BP	helper T cell enhancement of adaptive immune response	Positive regulation of an adaptive immune response mediated via cytokine production by helper T cell.
royalblue	45	39	10	0.00301788	1	1	0.025641	1	1	GO:0071602	BP	phytosphingosine biosynthetic process	The chemical reactions and pathways resulting in the formation of phytosphingosine, (2S,3S,4R)-2-aminooctadecane-1,3,4-triol.
royalblue	45	39	11	0.00301788	1	1	0.025641	1	1	GO:1901751	BP	leukotriene A4 metabolic process	The chemical reactions and pathways involving leukotriene A4.
royalblue	45	39	12	0.00301788	1	1	0.025641	1	1	GO:2001306	BP	lipoxin B4 biosynthetic process	The chemical reactions and pathways resulting in the formation of lipoxin B4. Lipoxin B4 is a C20 hydroxy fatty acid having (5S)-, (14R)- and (15S)-hydroxy groups as well as (6E)- (8Z)-, (10E)- and (12E)-double bonds.
royalblue	45	39	13	0.00301788	1	1	0.025641	1	1	GO:0018585	MF	fluorene oxygenase activity	Catalysis of the reaction: fluorene + 2 H+ + 2 e- + O2 = H2O + 9-fluorenol.
royalblue	45	39	14	0.00301788	1	1	0.025641	1	1	GO:0047977	MF	hepoxilin-epoxide hydrolase activity	Catalysis of the reaction: (5Z,9E,14Z)-(8x,11R,12S)-11,12-epoxy-8-hydroxyicosa-5,9,14-trienoate + H2O = (5Z,9E,14Z)-(8x,11x,12S)-8,11,12-trihydroxyicosa-5,9,14-trienoate.
royalblue	45	39	15	0.00301788	1	1	0.025641	1	1	GO:0061501	MF	cyclic-GMP-AMP synthase activity	Catalysis of the reaction: ATP + GTP = 2 diphosphate + cyclic GMP-AMP.
royalblue	45	39	16	0.00301788	1	1	0.025641	1	1	GO:0070774	MF	phytoceramidase activity	Catalysis of the reaction: a phytoceramide + H2O = a fatty acid + phytosphingosine.
royalblue	45	39	17	0.00441706	1	2	0.0512821	0.0606061	33	GO:0042246	BP	tissue regeneration	The regrowth of lost or destroyed tissues.
royalblue	45	39	18	0.00523944	1	5	0.128205	0.0132626	377	GO:0004888	MF	transmembrane signaling receptor activity	Combining with an extracellular or intracellular signal and transmitting the signal from one side of the membrane to the other to initiate a change in cell activity.
royalblue	45	39	19	0.00602688	1	1	0.025641	0.5	2	GO:0007518	BP	myoblast fate determination	The cell fate determination process in which a cell becomes capable of differentiating autonomously into a myoblast regardless of its environment; upon determination, the cell fate cannot be reversed. A myoblast is a mononucleate cell type that, by fusion with other myoblasts, gives rise to the myotubes that eventually develop into skeletal muscle fibers.
royalblue	45	39	20	0.00602688	1	1	0.025641	0.5	2	GO:0014908	BP	myotube differentiation involved in skeletal muscle regeneration	The process in which a relatively unspecialized cell acquires specialized features of a myotube cell. Myotube differentiation starts with myoblast fusion and the appearance of specific cell markers (this is the cell development step). Then individual myotubes can fuse to form bigger myotubes and start to contract. This process occurs as part of the process of skeletal muscle regeneration. Myotube…
salmon	129	119	1	2.86354e-09	4.21342e-05	10	0.0840336	0.125	80	GO:0004497	MF	monooxygenase activity	Catalysis of the incorporation of one atom from molecular oxygen into a compound and the reduction of the other atom of oxygen to water.
salmon	129	119	2	2.60322e-08	0.000383038	6	0.0504202	0.285714	21	GO:0016712	MF	oxidoreductase activity, acting on paired donors, with incorporation or reduction of molecular oxygen, reduced flavin or flavoprotein as one donor, and incorporation of one atom of oxygen	Catalysis of an oxidation-reduction (redox) reaction in which hydrogen or electrons are transferred from reduced flavin or flavoprotein and one other donor, and one atom of oxygen is incorporated into one donor.
salmon	129	119	3	2.34196e-07	0.00344596	4	0.0336134	0.571429	7	GO:0042738	BP	exogenous drug catabolic process	The chemical reactions and pathways resulting in the breakdown of a drug that has originated externally to the cell or organism.
salmon	129	119	4	2.66228e-07	0.00391728	6	0.0504202	0.2	30	GO:0017144	BP	drug metabolic process	The chemical reactions and pathways involving a drug, a substance used in the diagnosis, treatment or prevention of a disease; as used here antibiotic substances (see antibiotic metabolism) are considered to be drugs, even if not used in medical or veterinary practice.
salmon	129	119	5	3.90102e-07	0.00573996	10	0.0840336	0.075188	133	GO:0016705	MF	oxidoreductase activity, acting on paired donors, with incorporation or reduction of molecular oxygen	Catalysis of an oxidation-reduction (redox) reaction in which hydrogen or electrons are transferred from each of two donors, and molecular oxygen is reduced or incorporated into a donor.
salmon	129	119	6	1.01208e-06	0.0148917	9	0.0756303	0.0789474	114	GO:0020037	MF	heme binding	Interacting selectively and non-covalently with heme, any compound of iron complexed in a porphyrin (tetrapyrrole) ring.
salmon	129	119	7	1.3754e-06	0.0202376	4	0.0336134	0.4	10	GO:0042737	BP	drug catabolic process	The chemical reactions and pathways resulting in the breakdown of a drug, a substance used in the diagnosis, treatment or prevention of a disease.
salmon	129	119	8	6.65982e-06	0.0979926	9	0.0756303	0.0629371	143	GO:0006805	BP	xenobiotic metabolic process	The chemical reactions and pathways involving a xenobiotic compound, a compound foreign to living organisms. Used of chemical compounds, e.g. a xenobiotic chemical, such as a pesticide.
salmon	129	119	9	6.65982e-06	0.0979926	9	0.0756303	0.0629371	143	GO:0071466	BP	cellular response to xenobiotic stimulus	Any process that results in a change in state or activity of a cell (in terms of movement, secretion, enzyme production, gene expression, etc.) as a result of a xenobiotic compound stimulus. Xenobiotic compounds are compounds foreign to living organisms.
salmon	129	119	10	7.51204e-06	0.110532	3	0.0252101	0.6	5	GO:0016098	BP	monoterpenoid metabolic process	The chemical reactions and pathways involving monoterpenoid compounds, terpenoids having a C10 skeleton.
salmon	129	119	11	7.88764e-06	0.116059	9	0.0756303	0.0616438	146	GO:0009410	BP	response to xenobiotic stimulus	Any process that results in a change in state or activity of a cell or an organism (in terms of movement, secretion, enzyme production, gene expression, etc.) as a result of a xenobiotic compound stimulus. Xenobiotic compounds are compounds foreign to living organisms.
salmon	129	119	12	1.14208e-05	0.168045	4	0.0336134	0.25	16	GO:0005537	MF	mannose binding	Interacting selectively and non-covalently with mannose, a monosaccharide hexose, stereoisomeric with glucose, that occurs naturally only in polymerized forms called mannans.
salmon	129	119	13	1.89303e-05	0.27854	4	0.0336134	0.222222	18	GO:0070330	MF	aromatase activity	Catalysis of the reduction of an aliphatic ring to yield an aromatic ring.
salmon	129	119	14	2.59396e-05	0.381675	3	0.0252101	0.428571	7	GO:0097267	BP	omega-hydroxylase P450 pathway	The chemical reactions and pathways by which arachidonic acid is converted to other compounds initially by omega-hydroxylation.
salmon	129	119	15	5.15214e-05	0.758086	8	0.0672269	0.0559441	143	GO:0005506	MF	iron ion binding	Interacting selectively and non-covalently with iron (Fe) ions.
salmon	129	119	16	6.14209e-05	0.903747	3	0.0252101	0.333333	9	GO:0019373	BP	epoxygenase P450 pathway	The chemical reactions and pathways by which arachidonic acid is converted to other compounds including epoxyeicosatrienoic acids and dihydroxyeicosatrienoic acids.
salmon	129	119	17	8.40884e-05	1	2	0.0168067	1	2	GO:0006478	BP	peptidyl-tyrosine sulfation	The sulfation of peptidyl-tyrosine residues to form peptidyl-O4'-sulfo-L-tyrosine.
salmon	129	119	18	8.40884e-05	1	2	0.0168067	1	2	GO:0008476	MF	protein-tyrosine sulfotransferase activity	Catalysis of the reaction: 3'-phosphoadenosine 5'-phosphosulfate + protein tyrosine = adenosine 3',5'-bisphosphate + protein tyrosine-O-sulfate.
salmon	129	119	19	8.40884e-05	1	2	0.0168067	1	2	GO:0018675	MF	(S)-limonene 6-monooxygenase activity	Catalysis of the reaction: (-)-limonene + NADPH + H+ + O2 = (-)-trans-carveol + NADP+ + H2O.
salmon	129	119	20	8.40884e-05	1	2	0.0168067	1	2	GO:0018676	MF	(S)-limonene 7-monooxygenase activity	Catalysis of the reaction: (4S)-limonene + H(+) + NADPH + O(2) = (4S)-perillyl alcohol + H(2)O + NADP(+).
tan	136	129	1	1.33269e-15	1.96091e-11	15	0.116279	0.189873	79	GO:0007586	BP	digestion	The whole of the physical, chemical, and biochemical processes carried out by multicellular organisms to break down ingested nutrients into components that may be easily absorbed and directed into metabolism.
tan	136	129	2	3.01075e-10	4.43002e-06	30	0.232558	0.0367647	816	GO:0005615	CC	extracellular space	That part of a multicellular organism outside the cells proper, usually taken to be outside the plasma membranes, and occupied by fluid.
tan	136	129	3	5.26151e-09	7.74178e-05	11	0.0852713	0.107843	102	GO:0004252	MF	serine-type endopeptidase activity	Catalysis of the hydrolysis of internal, alpha-peptide bonds in a polypeptide chain by a catalytic mechanism that involves a catalytic triad consisting of a serine nucleophile that is activated by a proton relay involving an acidic residue (e.g. aspartate or glutamate) and a basic residue (usually histidine).
tan	136	129	4	2.94587e-08	0.000433455	11	0.0852713	0.0916667	120	GO:0008236	MF	serine-type peptidase activity	Catalysis of the hydrolysis of peptide bonds in a polypeptide chain by a catalytic mechanism that involves a catalytic triad consisting of a serine nucleophile that is activated by a proton relay involving an acidic residue (e.g. aspartate or glutamate) and a basic residue (usually histidine).
tan	136	129	5	3.81382e-08	0.000561166	11	0.0852713	0.0894309	123	GO:0017171	MF	serine hydrolase activity	Catalysis of the hydrolysis of a substrate by a catalytic mechanism that involves a catalytic triad consisting of a serine nucleophile that is activated by a proton relay involving an acidic residue (e.g. aspartate or glutamate) and a basic residue (usually histidine).
tan	136	129	6	6.70273e-07	0.0098624	14	0.108527	0.0505415	277	GO:0004175	MF	endopeptidase activity	Catalysis of the hydrolysis of internal, alpha-peptide bonds in a polypeptide chain.
tan	136	129	7	9.71883e-07	0.0143003	3	0.0232558	1	3	GO:0004556	MF	alpha-amylase activity	Catalysis of the endohydrolysis of (1->4)-alpha-D-glucosidic linkages in polysaccharides containing three or more alpha-(1->4)-linked D-glucose units.
tan	136	129	8	3.15992e-06	0.0464951	17	0.131783	0.0369565	460	GO:0008233	MF	peptidase activity	Catalysis of the hydrolysis of a peptide bond. A peptide bond is a covalent bond formed when the carbon atom from the carboxyl group of one amino acid shares electrons with the nitrogen atom from the amino group of a second amino acid.
tan	136	129	9	3.8591e-06	0.0567828	3	0.0232558	0.75	4	GO:0016160	MF	amylase activity	Catalysis of the hydrolysis of amylose or an amylose derivative.
tan	136	129	10	6.31957e-06	0.0929861	4	0.0310078	0.307692	13	GO:0044241	BP	lipid digestion	The whole of the physical, chemical, and biochemical processes carried out by living organisms to break down ingested lipids into components that may be easily absorbed and directed into metabolism.
tan	136	129	11	1.33879e-05	0.196989	7	0.0542636	0.0886076	79	GO:0008083	MF	growth factor activity	The function that stimulates a cell to grow or proliferate. Most growth factors have other actions besides the induction of cell growth or proliferation.
tan	136	129	12	1.47444e-05	0.216949	55	0.426357	0.0167072	3292	GO:0005576	CC	extracellular region	The space external to the outermost structure of a cell. For cells without external protective or external encapsulating structures this refers to space outside of the plasma membrane. This term covers the host cell environment outside an intracellular parasite.
tan	136	129	13	6.6253e-05	0.974846	7	0.0542636	0.0693069	101	GO:0044236	BP	multicellular organismal metabolic process	The chemical reactions and pathways in a single multicellular organism that occur at the tissue, organ, or organismal level. These processes, unlike cellular metabolism, can include transport of substances between cells when that transport is required.
tan	136	129	14	7.81241e-05	1	3	0.0232558	0.333333	9	GO:0004806	MF	triglyceride lipase activity	Catalysis of the reaction: triacylglycerol + H2O = diacylglycerol + a carboxylate.
tan	136	129	15	0.00016365	1	5	0.0387597	0.0961538	52	GO:0034774	CC	secretory granule lumen	The volume enclosed by the membrane of a secretory granule.
tan	136	129	16	0.000257139	1	19	0.147287	0.0243902	779	GO:0016477	BP	cell migration	The controlled self-propelled movement of a cell from one site to a destination guided by molecular cues. Cell migration is a central process in the development and maintenance of multicellular organisms.
tan	136	129	17	0.000294695	1	2	0.0155039	0.666667	3	GO:0044240	BP	multicellular organismal lipid catabolic process	The chemical reactions and pathways resulting in the breakdown of lipids, occurring at the tissue, organ, or organismal level of a multicellular organism.
tan	136	129	18	0.00033015	1	11	0.0852713	0.0347003	317	GO:0030198	BP	extracellular matrix organization	A process that is carried out at the cellular level which results in the assembly, arrangement of constituent parts, or disassembly of an extracellular matrix.
tan	136	129	19	0.000339116	1	11	0.0852713	0.0345912	318	GO:0043062	BP	extracellular structure organization	A process that is carried out at the cellular level which results in the assembly, arrangement of constituent parts, or disassembly of structures in the space external to the outermost structure of a cell. For cells without external protective or external encapsulating structures this refers to space outside of the plasma membrane, and also covers the host cell environment outside an intracellula…
tan	136	129	20	0.000357666	1	11	0.0852713	0.034375	320	GO:0031012	CC	extracellular matrix	A structure lying external to one or more cells, which provides structural support for cells or tissues; may be completely external to the cell (as in animals and bacteria) or be part of the cell (as in plants).
turquoise	5241	4928	1	1.21786e-200	1.79196e-196	1296	0.262987	0.701678	1847	GO:0031981	CC	nuclear lumen	The volume enclosed by the nuclear inner membrane.
turquoise	5241	4928	2	4.89759e-182	7.20632e-178	1054	0.21388	0.732962	1438	GO:0003723	MF	RNA binding	Interacting selectively and non-covalently with an RNA molecule or a portion thereof.
turquoise	5241	4928	3	2.02093e-162	2.97359e-158	846	0.171672	0.764228	1107	GO:0044822	MF	poly(A) RNA binding	Interacting non-covalently with a poly(A) RNA, a RNA molecule which has a tail of adenine bases.
turquoise	5241	4928	4	6.64632e-147	9.77939e-143	2587	0.524959	0.521362	4962	GO:0005634	CC	nucleus	A membrane-bounded organelle of eukaryotic cells in which chromosomes are housed and replicated. In most cells, the nucleus contains all of the cell's chromosomes except the organellar chromosomes, and is the site of RNA synthesis and processing. In some species, or in specialized cell types, RNA metabolism or DNA replication may be absent.
turquoise	5241	4928	5	7.91518e-142	1.16464e-137	901	0.182833	0.715647	1259	GO:0005654	CC	nucleoplasm	That part of the nuclear content other than the chromosomes or the nucleolus.
turquoise	5241	4928	6	2.27799e-132	3.35184e-128	516	0.104708	0.851485	606	GO:0016071	BP	mRNA metabolic process	The chemical reactions and pathways involving mRNA, messenger RNA, which is responsible for carrying the coded genetic 'message', transcribed from DNA, to sites of protein assembly at the ribosomes.
turquoise	5241	4928	7	6.53956e-124	9.62231e-120	1691	0.343141	0.568403	2975	GO:0003676	MF	nucleic acid binding	Interacting selectively and non-covalently with any nucleic acid.
turquoise	5241	4928	8	7.46237e-115	1.09801e-110	526	0.106737	0.805513	653	GO:0006396	BP	RNA processing	Any process involved in the conversion of one or more primary RNA transcripts into one or more mature RNA molecules.
turquoise	5241	4928	9	2.12164e-93	3.12178e-89	1676	0.340097	0.538387	3113	GO:0016070	BP	RNA metabolic process	The cellular chemical reactions and pathways involving RNA, ribonucleic acid, one of the two main type of nucleic acid, consisting of a long, unbranched macromolecule formed from ribonucleotides joined in 3',5'-phosphodiester linkage.
turquoise	5241	4928	10	9.3014e-92	1.36861e-87	1921	0.389813	0.51947	3698	GO:0010467	BP	gene expression	The process in which a gene's sequence is converted into a mature gene product or products (proteins or RNA). This includes the production of an RNA transcript as well as any processing to produce a mature RNA product or an mRNA (for protein-coding genes) and the translation of that mRNA into protein. Some protein processing events may be included when they are required to form an active form of …
turquoise	5241	4928	11	7.66716e-85	1.12815e-80	3558	0.721997	0.446312	7972	GO:0043231	CC	intracellular membrane-bounded organelle	Organized structure of distinctive morphology and function, bounded by a single or double lipid bilayer membrane and occurring within the cell. Includes the nucleus, mitochondria, plastids, vacuoles, and vesicles. Excludes the plasma membrane.
turquoise	5241	4928	12	4.09045e-81	6.01869e-77	335	0.0679789	0.8375	400	GO:0006397	BP	mRNA processing	Any process involved in the conversion of a primary mRNA transcript into one or more mature mRNA(s) prior to translation into polypeptide.
turquoise	5241	4928	13	5.72157e-81	8.41872e-77	287	0.0582386	0.883077	325	GO:0008380	BP	RNA splicing	The process of removing sections of the primary RNA transcript to remove sequences not present in the mature form of the RNA and joining the remaining sections to form the mature form of the RNA.
turquoise	5241	4928	14	1.01525e-80	1.49384e-76	448	0.0909091	0.756757	592	GO:0030529	CC	ribonucleoprotein complex	A macromolecular complex containing both protein and RNA molecules.
turquoise	5241	4928	15	5.3812e-79	7.91789e-75	2309	0.468547	0.487336	4738	GO:0006139	BP	nucleobase-containing compound metabolic process	Any cellular metabolic process involving nucleobases, nucleosides, nucleotides and nucleic acids.
turquoise	5241	4928	16	1.21006e-74	1.78048e-70	2351	0.47707	0.481861	4879	GO:0046483	BP	heterocycle metabolic process	The chemical reactions and pathways involving heterocyclic compounds, those with a cyclic molecular structure and at least two different atoms in the ring (or rings).
turquoise	5241	4928	17	1.05077e-72	1.5461e-68	2344	0.475649	0.480525	4878	GO:0006725	BP	cellular aromatic compound metabolic process	The chemical reactions and pathways involving aromatic compounds, any organic compound characterized by one or more planar rings, each of which contains conjugated double bonds and delocalized pi electrons, as carried out by individual cells.
turquoise	5241	4928	18	2.65876e-72	3.91209e-68	211	0.0428166	0.941964	224	GO:0000375	BP	RNA splicing, via transesterification reactions	Splicing of RNA via a series of two transesterification reactions.
turquoise	5241	4928	19	2.77779e-70	4.08724e-66	206	0.0418019	0.940639	219	GO:0000398	BP	mRNA splicing, via spliceosome	The joining together of exons from one or more primary transcripts of messenger RNA (mRNA) and the excision of intron sequences, via a spliceosomal mechanism, so that mRNA consisting only of the joined exons is produced.
turquoise	5241	4928	20	3.28941e-70	4.84003e-66	3815	0.774148	0.432099	8829	GO:0043229	CC	intracellular organelle	Organized structure of distinctive morphology and function, occurring within the cell. Includes the nucleus, mitochondria, plastids, vacuoles, vesicles, ribosomes and the cytoskeleton. Excludes the plasma membrane.
yellow	762	727	1	3.03688e-40	4.46846e-36	224	0.308116	0.136336	1643	GO:0003677	MF	DNA binding	Any molecular function by which a gene product interacts selectively and non-covalently with DNA (deoxyribonucleic acid).
yellow	762	727	2	3.70019e-31	5.44446e-27	315	0.433287	0.100255	3142	GO:0043169	MF	cation binding	Interacting selectively and non-covalently with cations, charged atoms or groups of atoms with a net positive charge.
yellow	762	727	3	5.22556e-31	7.68889e-27	312	0.429161	0.100548	3103	GO:0046872	MF	metal ion binding	Interacting selectively and non-covalently with any metal ion.
yellow	762	727	4	7.16058e-30	1.05361e-25	253	0.348006	0.11	2300	GO:0006355	BP	regulation of transcription, DNA-templated	Any process that modulates the frequency, rate or extent of cellular DNA-templated transcription.
yellow	762	727	5	3.19778e-29	4.70521e-25	254	0.349381	0.108779	2335	GO:2001141	BP	regulation of RNA biosynthetic process	Any process that modulates the frequency, rate or extent of RNA biosynthetic process.
yellow	762	727	6	2.03621e-27	2.99607e-23	255	0.350757	0.105809	2410	GO:0051252	BP	regulation of RNA metabolic process	Any process that modulates the frequency, rate or extent of the chemical reactions and pathways involving RNA.
yellow	762	727	7	1.6739e-26	2.46298e-22	252	0.34663	0.105	2400	GO:0006351	BP	transcription, DNA-templated	The cellular synthesis of RNA on a template of DNA.
yellow	762	727	8	1.89964e-24	2.79513e-20	110	0.151307	0.160116	687	GO:0003700	MF	sequence-specific DNA binding transcription factor activity	Interacting selectively and non-covalently with a specific DNA sequence in order to modulate transcription. The transcription factor may or may not also interact selectively with a protein or macromolecular complex.
yellow	762	727	9	2.14861e-24	3.16147e-20	110	0.151307	0.159884	688	GO:0001071	MF	nucleic acid binding transcription factor activity	Interacting selectively and non-covalently with a DNA or RNA sequence in order to modulate transcription. The transcription factor may or may not also interact selectively with a protein or macromolecular complex.
yellow	762	727	10	5.58796e-24	8.22212e-20	253	0.348006	0.100917	2507	GO:0032774	BP	RNA biosynthetic process	The chemical reactions and pathways resulting in the formation of RNA, ribonucleic acid, one of the two main type of nucleic acid, consisting of a long, unbranched macromolecule formed from ribonucleotides joined in 3',5'-phosphodiester linkage. Includes polymerization of ribonucleotide monomers.
yellow	762	727	11	5.88661e-21	8.66155e-17	269	0.370014	0.0938918	2865	GO:0010468	BP	regulation of gene expression	Any process that modulates the frequency, rate or extent of gene expression. Gene expression is the process in which a gene's coding sequence is converted into a mature gene product or products (proteins or RNA). This includes the production of an RNA transcript as well as any processing to produce a mature RNA product or an mRNA (for protein-coding genes) and the translation of that mRNA into pr…
yellow	762	727	12	1.80434e-20	2.65491e-16	284	0.390646	0.0912303	3113	GO:0051171	BP	regulation of nitrogen compound metabolic process	Any process that modulates the frequency, rate or extent of the chemical reactions and pathways involving nitrogen or nitrogenous compounds.
yellow	762	727	13	3.16383e-16	4.65526e-12	279	0.383769	0.0859255	3247	GO:0034645	BP	cellular macromolecule biosynthetic process	The chemical reactions and pathways resulting in the formation of a macromolecule, any molecule of high relative molecular mass, the structure of which essentially comprises the multiple repetition of units derived, actually or conceptually, from molecules of low relative molecular mass, carried out by individual cells.
yellow	762	727	14	5.24534e-16	7.718e-12	284	0.390646	0.0851064	3337	GO:0009059	BP	macromolecule biosynthetic process	The chemical reactions and pathways resulting in the formation of a macromolecule, any molecule of high relative molecular mass, the structure of which essentially comprises the multiple repetition of units derived, actually or conceptually, from molecules of low relative molecular mass.
yellow	762	727	15	1.0706e-14	1.57528e-10	265	0.364512	0.0851269	3113	GO:0016070	BP	RNA metabolic process	The cellular chemical reactions and pathways involving RNA, ribonucleic acid, one of the two main type of nucleic acid, consisting of a long, unbranched macromolecule formed from ribonucleotides joined in 3',5'-phosphodiester linkage.
yellow	762	727	16	1.12738e-14	1.65883e-10	256	0.352132	0.0860504	2975	GO:0003676	MF	nucleic acid binding	Interacting selectively and non-covalently with any nucleic acid.
yellow	762	727	17	2.13608e-14	3.14303e-10	330	0.45392	0.0791177	4171	GO:0009058	BP	biosynthetic process	The chemical reactions and pathways resulting in the formation of substances; typically the energy-requiring part of metabolism in which simpler substances are transformed into more complex ones.
yellow	762	727	18	1.71091e-12	2.51744e-08	353	0.485557	0.0753951	4682	GO:0097159	MF	organic cyclic compound binding	Interacting selectively and non-covalently with an organic cyclic compound, any molecular entity that contains carbon arranged in a cyclic molecular structure.
yellow	762	727	19	2.02635e-11	2.98158e-07	289	0.397524	0.0781504	3698	GO:0010467	BP	gene expression	The process in which a gene's sequence is converted into a mature gene product or products (proteins or RNA). This includes the production of an RNA transcript as well as any processing to produce a mature RNA product or an mRNA (for protein-coding genes) and the translation of that mRNA into protein. Some protein processing events may be included when they are required to form an active form of …
yellow	762	727	20	3.02635e-10	4.45297e-06	331	0.455296	0.0739004	4479	GO:0019222	BP	regulation of metabolic process	Any process that modulates the frequency, rate or extent of the chemical reactions and pathways within a cell or an organism.

## Sheet: Table S5
Table S5. Candidate genes from 'critical exon' and protein co-expression analysis. The annotation of each includes critical exon from prenatal and adult brain tissues. Also the genes ascertained in CS and VOUS in our DD dataset.
blue_geneID	blue_gene_symbol	geneID	tag2_all_loss	tag1_loss_prenatal	gain_cs	gain_vous	loss_cs	loss_vous	>=2_gain_cs	>=2_gain_vous	>=2_loss_cs	>=2_loss_vous	prenatal_25th_5region_critical_genes	adult_25th_5region_critical_genes	adult_prenatal_25th_critical	control_gain_3-kb	control_loss_3-kb	FMRFMR1_Targets	Candidate Genes		path	vous	all
5372	PMM1	5372	blue	blue	-	-	-	-	-	-	-	-	-	-	--	-	-	-	--		--	--	----
8536	CAMK1	8536	blue	blue	-	gain_vous	-	-	-	>=2_gain_vous	-	-	prenatal_ce	adult_ce	prenatal_ceadult_ce	-	-	-	NDD candidate		--	gain_vous-	-gain_vous--
55854	ZC3H15	55854	blue	blue	-	-	-	-	-	-	-	-	prenatal_ce	-	prenatal_ce-	-	-	-	NDD candidate		--	--	----
2902	GRIN1	2902	blue	blue	gain_cs	-	-	-	-	-	-	-	prenatal_ce	adult_ce	prenatal_ceadult_ce	-	-	FMR1	NDD candidate		gain_cs-	--	gain_cs---
79012	CAMKV	79012	blue	blue	-	-	-	-	-	-	-	-	prenatal_ce	-	prenatal_ce-	-	-	-	NDD candidate		--	--	----
4976	OPA1	4976	blue	blue	-	-	-	-	-	-	-	-	prenatal_ce	-	prenatal_ce-	-	-	-	NDD candidate		--	--	----
57799	RAB40C	57799	blue	blue	-	gain_vous	-	-	-	>=2_gain_vous	-	-	prenatal_ce	adult_ce	prenatal_ceadult_ce	-	-	-	NDD candidate		--	gain_vous-	-gain_vous--
9909	DENND4B	9909	blue	blue	-	-	-	-	-	-	-	-	-	-	--	-	-	-	--		--	--	----
23612	PHLDA3	23612	loss	blue	-	-	-	loss_vous	-	-	-	>=2_loss_vous	-	-	--	-	-	-	--		--	-loss_vous	---loss_vous
2596	GAP43	2596	loss	prenatal_loss_cs_vous	gain_cs	-	loss_cs	-	-	-	>=2_loss_cs	-	prenatal_ce	-	prenatal_ce-	-	-	-	NDD candidate		gain_csloss_cs	--	gain_cs-loss_cs-
79176	FBXL15	79176	blue	blue	-	-	-	-	-	-	-	-	-	-	--	-	-	-	--		--	--	----
146330	FBXL16	146330	blue	blue	-	gain_vous	-	-	-	>=2_gain_vous	-	-	-	adult_ce	-adult_ce	-	-	FMR1	NDD candidate		--	gain_vous-	-gain_vous--
26049	FAM169A	26049	blue	blue	-	-	-	-	-	-	-	-	-	adult_ce	-adult_ce	-	-	-	NDD candidate		--	--	----
80028	FBXL18	80028	blue	blue	-	gain_vous	-	-	-	-	-	-	-	adult_ce	-adult_ce	-	-	-	NDD candidate		--	gain_vous-	-gain_vous--
51440	HPCAL4	51440	blue	blue	-	-	-	-	-	-	-	-	-	adult_ce	-adult_ce	-	-	-	NDD candidate		--	--	----
3141	HLCS	3141	blue	blue	-	-	-	-	-	-	-	-	-	-	--	control_gain	-	-	--		--	--	----
79137	FAM134A	79137	blue	blue	-	-	-	-	-	-	-	-	prenatal_ce	-	prenatal_ce-	-	-	-	NDD candidate		--	--	----
814	CAMK4	814	blue	blue	-	gain_vous	-	-	-	-	-	-	-	adult_ce	-adult_ce	-	-	-	NDD candidate		--	gain_vous-	-gain_vous--
9001	HAP1	9001	blue	blue	-	-	-	-	-	-	-	-	-	-	--	-	-	-	--		--	--	----
93664	CADPS2	93664	loss	blue	-	-	-	loss_vous	-	-	-	>=2_loss_vous	-	adult_ce	-adult_ce	-	-	-	NDD candidate		--	-loss_vous	---loss_vous
23263	MCF2L	23263	loss	blue	gain_cs	gain_vous	loss_cs	-	-	-	-	-	-	-	--	-	-	-	--		gain_csloss_cs	gain_vous-	gain_csgain_vousloss_cs-
480	ATP1A4	480	blue	blue	-	-	-	-	-	-	-	-	-	adult_ce	-adult_ce	-	-	-	NDD candidate		--	--	----
478	ATP1A3	478	blue	blue	-	-	-	-	-	-	-	-	prenatal_ce	adult_ce	prenatal_ceadult_ce	-	-	FMR1	NDD candidate		--	--	----
477	ATP1A2	477	blue	blue	-	-	-	-	-	-	-	-	-	adult_ce	-adult_ce	-	-	FMR1	NDD candidate		--	--	----
476	ATP1A1	476	blue	blue	-	-	-	-	-	-	-	-	prenatal_ce	-	prenatal_ce-	-	-	FMR1	NDD candidate		--	--	----
23295	MGRN1	23295	blue	blue	gain_cs	gain_vous	-	-	>=2_gain_cs	-	-	-	prenatal_ce	-	prenatal_ce-	-	-	-	NDD candidate		gain_cs-	gain_vous-	gain_csgain_vous--
56848	SPHK2	56848	blue	blue	-	-	-	-	-	-	-	-	-	-	--	-	-	-	--		--	--	----
80315	CPEB4	80315	blue	blue	-	-	-	-	-	-	-	-	-	-	--	-	-	-	--		--	--	----
22849	CPEB3	22849	blue	blue	-	-	-	-	-	-	-	-	-	-	--	-	-	-	--		--	--	----
28316	CDH20	28316	blue	blue	-	gain_vous	-	-	-	-	-	-	-	-	--	-	-	-	--		--	gain_vous-	-gain_vous--
140885	SIRPA	140885	blue	blue	-	gain_vous	-	-	-	-	-	-	-	-	--	-	-	-	--		--	gain_vous-	-gain_vous--
1270	CNTF	1270	blue	blue	-	gain_vous	-	-	-	-	-	-	-	-	--	-	-	-	--		--	gain_vous-	-gain_vous--
84938	ATG4C	84938	loss	blue	-	gain_vous	loss_cs	-	-	-	-	-	-	adult_ce	-adult_ce	-	-	-	NDD candidate		-loss_cs	gain_vous-	-gain_vousloss_cs-
115201	ATG4A	115201	blue	blue	-	-	-	-	-	-	-	-	-	adult_ce	-adult_ce	-	-	-	NDD candidate		--	--	----
136332	LRGUK	136332	blue	blue	-	-	-	-	-	-	-	-	-	-	--	-	control_loss	-	--		--	--	----
51479	ANKFY1	51479	blue	blue	-	-	-	-	-	-	-	-	-	-	--	control_gain	-	-	--		--	--	----
147912	SIX5	147912	blue	blue	-	-	-	-	-	-	-	-	-	-	--	-	-	-	--		--	--	----
85442	KNDC1	85442	blue	blue	-	-	-	-	-	-	-	-	-	-	--	control_gain	-	FMR1	--		--	--	----
26270	FBXO6	26270	loss	blue	-	-	loss_cs	-	-	-	-	-	-	-	--	-	-	-	--		-loss_cs	--	--loss_cs-
8871	SYNJ2	8871	blue	blue	-	gain_vous	-	-	-	-	-	-	-	-	--	-	-	-	--		--	gain_vous-	-gain_vous--
351	APP	351	blue	blue	-	gain_vous	-	-	-	>=2_gain_vous	-	-	prenatal_ce	-	prenatal_ce-	-	-	FMR1	NDD candidate		--	gain_vous-	-gain_vous--
64864	RFX7	64864	blue	blue	-	-	-	-	-	-	-	-	-	-	--	-	-	-	--		--	--	----
9369	NRXN3	9369	loss	blue	-	-	loss_cs	-	-	-	-	-	-	adult_ce	-adult_ce	-	-	FMR1	NDD candidate		-loss_cs	--	--loss_cs-
9378	NRXN1	9378	loss	prenatal_loss_cs_vous	gain_cs	gain_vous	loss_cs	loss_vous	-	>=2_gain_vous	>=2_loss_cs	>=2_loss_vous	prenatal_ce	-	prenatal_ce-	-	-	FMR1	NDD candidate		gain_csloss_cs	gain_vousloss_vous	gain_csgain_vousloss_csloss_vous
324	APC	324	loss	blue	gain_cs	gain_vous	loss_cs	loss_vous	-	-	-	-	-	adult_ce	-adult_ce	-	-	FMR1	NDD candidate		gain_csloss_cs	gain_vousloss_vous	gain_csgain_vousloss_csloss_vous
10570	DPYSL4	10570	loss	prenatal_loss_cs_vous	gain_cs	-	loss_cs	-	-	-	-	-	prenatal_ce	adult_ce	prenatal_ceadult_ce	-	-	-	NDD candidate		gain_csloss_cs	--	gain_cs-loss_cs-
1808	DPYSL2	1808	blue	blue	-	gain_vous	-	-	-	-	-	-	prenatal_ce	-	prenatal_ce-	-	-	FMR1	NDD candidate		--	gain_vous-	-gain_vous--
1809	DPYSL3	1809	blue	blue	-	gain_vous	-	-	-	-	-	-	prenatal_ce	adult_ce	prenatal_ceadult_ce	-	-	-	NDD candidate		--	gain_vous-	-gain_vous--
6502	SKP2	6502	blue	blue	-	-	-	-	-	-	-	-	-	adult_ce	-adult_ce	-	-	-	NDD candidate		--	--	----
2697	GJA1	2697	blue	blue	-	-	-	-	-	-	-	-	-	-	--	-	-	-	--		--	--	----
23544	SEZ6L	23544	blue	blue	-	-	-	-	-	-	-	-	prenatal_ce	adult_ce	prenatal_ceadult_ce	-	-	-	NDD candidate		--	--	----
60491	NIF3L1	60491	loss	blue	-	-	loss_cs	-	-	-	-	-	-	-	--	-	-	-	--		-loss_cs	--	--loss_cs-
11322	TMC6	11322	blue	blue	-	gain_vous	-	-	-	-	-	-	-	-	--	-	-	-	--		--	gain_vous-	-gain_vous--
147138	TMC8	147138	blue	blue	-	gain_vous	-	-	-	-	-	-	-	-	--	-	-	-	--		--	gain_vous-	-gain_vous--
8891	EIF2B3	8891	blue	blue	-	-	-	-	-	-	-	-	prenatal_ce	adult_ce	prenatal_ceadult_ce	-	-	-	NDD candidate		--	--	----
5577	PRKAR2B	5577	blue	blue	-	-	-	-	-	-	-	-	prenatal_ce	-	prenatal_ce-	-	-	-	NDD candidate		--	--	----
221692	PHACTR1	221692	loss	prenatal_loss_cs_vous	-	gain_vous	-	loss_vous	-	-	-	-	prenatal_ce	-	prenatal_ce-	-	-	FMR1	NDD candidate		--	gain_vousloss_vous	-gain_vous-loss_vous
54413	NLGN3	54413	blue	blue	-	gain_vous	-	-	-	-	-	-	prenatal_ce	adult_ce	prenatal_ceadult_ce	-	-	FMR1	NDD candidate		--	gain_vous-	-gain_vous--
90678	LRSAM1	90678	blue	blue	-	-	-	-	-	-	-	-	-	-	--	-	-	-	--		--	--	----
389898	UBE2NL	389898	loss	blue	-	-	-	loss_vous	-	-	-	-	-	adult_ce	-adult_ce	-	-	-	NDD candidate		--	-loss_vous	---loss_vous
255057	C19orf26	255057	blue	blue	-	-	-	-	-	-	-	-	-	-	--	-	-	-	--		--	--	----
5881	RAC3	5881	blue	blue	-	gain_vous	-	-	>=2_gain_cs	-	-	-	prenatal_ce	-	prenatal_ce-	-	-	-	NDD candidate		--	gain_vous-	-gain_vous--
5879	RAC1	5879	blue	blue	-	gain_vous	-	-	-	-	-	-	-	-	--	-	-	-	--		--	gain_vous-	-gain_vous--
10814	CPLX2	10814	blue	blue	-	-	-	-	-	-	-	-	prenatal_ce	adult_ce	prenatal_ceadult_ce	-	-	FMR1	NDD candidate		--	--	----
10815	CPLX1	10815	loss	blue	gain_cs	gain_vous	loss_cs	loss_vous	-	-	-	>=2_loss_vous	-	-	--	-	-	FMR1	--		gain_csloss_cs	gain_vousloss_vous	gain_csgain_vousloss_csloss_vous
161	AP2A2	161	blue	blue	-	-	-	-	-	-	-	-	prenatal_ce	adult_ce	prenatal_ceadult_ce	control_gain	-	FMR1	NDD candidate		--	--	----
8618	CADPS	8618	blue	blue	-	gain_vous	-	-	-	-	-	-	prenatal_ce	-	prenatal_ce-	-	-	FMR1	NDD candidate		--	gain_vous-	-gain_vous--
387338	NSUN4	387338	blue	blue	-	-	-	-	-	-	-	-	-	-	--	control_gain	-	-	--		--	--	----
56113	PCDHGA2	56113	blue	blue	-	-	-	-	-	-	-	-	prenatal_ce	adult_ce	prenatal_ceadult_ce	-	-	-	NDD candidate		--	--	----
58512	DLGAP3	58512	blue	blue	-	-	-	-	-	-	-	-	-	-	--	-	-	FMR1	--		--	--	----
9229	DLGAP1	9229	blue	blue	-	-	-	-	-	-	-	-	prenatal_ce	-	prenatal_ce-	control_gain	-	FMR1	NDD candidate		--	--	----
22839	DLGAP4	22839	loss	blue	-	-	-	loss_vous	-	-	-	>=2_loss_vous	-	adult_ce	-adult_ce	-	-	FMR1	NDD candidate		--	-loss_vous	---loss_vous
1182	CLCN3	1182	blue	blue	-	-	-	-	-	-	-	-	prenatal_ce	-	prenatal_ce-	control_gain	-	FMR1	NDD candidate		--	--	----
1185	CLCN6	1185	loss	blue	-	-	loss_cs	-	-	-	-	-	-	-	--	-	-	-	--		-loss_cs	--	--loss_cs-
1184	CLCN5	1184	blue	blue	gain_cs	gain_vous	-	-	-	-	-	-	-	adult_ce	-adult_ce	-	-	-	NDD candidate		gain_cs-	gain_vous-	gain_csgain_vous--
1183	CLCN4	1183	blue	blue	-	-	-	-	-	-	-	-	prenatal_ce	adult_ce	prenatal_ceadult_ce	-	-	-	NDD candidate		--	--	----
10294	DNAJA2	10294	blue	blue	-	-	-	-	-	-	-	-	prenatal_ce	adult_ce	prenatal_ceadult_ce	-	-	-	NDD candidate		--	--	----
55466	DNAJA4	55466	blue	blue	-	-	-	-	-	-	-	-	-	adult_ce	-adult_ce	-	-	-	NDD candidate		--	--	----
207	AKT1	207	loss	prenatal_loss_cs_vous	gain_cs	-	loss_cs	-	-	-	-	-	prenatal_ce	-	prenatal_ce-	-	-	-	NDD candidate		gain_csloss_cs	--	gain_cs-loss_cs-
5781	PTPN11	5781	blue	blue	-	gain_vous	-	-	-	-	-	-	-	adult_ce	-adult_ce	-	-	FMR1	NDD candidate		--	gain_vous-	-gain_vous--
7920	ABHD16A	7920	blue	blue	-	-	-	-	-	-	-	-	prenatal_ce	-	prenatal_ce-	-	-	-	NDD candidate		--	--	----
9023	CH25H	9023	blue	blue	-	gain_vous	-	-	-	-	-	-	-	-	--	-	-	-	--		--	gain_vous-	-gain_vous--
9846	GAB2	9846	loss	blue	-	-	-	loss_vous	-	-	-	-	-	-	--	-	-	-	--		--	-loss_vous	---loss_vous
2549	GAB1	2549	blue	blue	-	gain_vous	-	-	-	-	-	-	-	-	--	-	-	-	--		--	gain_vous-	-gain_vous--
22927	HABP4	22927	blue	blue	-	-	-	-	-	-	-	-	prenatal_ce	-	prenatal_ce-	-	-	-	NDD candidate		--	--	----
4885	NPTX2	4885	blue	blue	-	-	-	-	-	-	-	-	-	adult_ce	-adult_ce	-	-	-	NDD candidate		--	--	----
4884	NPTX1	4884	blue	blue	-	-	-	-	>=2_gain_cs	-	-	-	-	adult_ce	-adult_ce	-	-	-	NDD candidate		--	--	----
10397	NDRG1	10397	blue	blue	-	gain_vous	-	-	-	-	-	-	-	-	--	-	-	-	--		--	gain_vous-	-gain_vous--
57447	NDRG2	57447	loss	prenatal_loss_cs_vous	-	gain_vous	loss_cs	-	-	-	-	-	prenatal_ce	adult_ce	prenatal_ceadult_ce	-	-	FMR1	NDD candidate		-loss_cs	gain_vous-	-gain_vousloss_cs-
57446	NDRG3	57446	blue	blue	-	-	-	-	-	-	-	-	prenatal_ce	adult_ce	prenatal_ceadult_ce	-	-	-	NDD candidate		--	--	----
65009	NDRG4	65009	blue	blue	-	-	-	-	-	-	-	-	prenatal_ce	adult_ce	prenatal_ceadult_ce	-	-	FMR1	NDD candidate		--	--	----
122553	TRAPPC6B	122553	blue	blue	-	-	-	-	-	-	-	-	prenatal_ce	-	prenatal_ce-	-	-	-	NDD candidate		--	--	----
1122	CHML	1122	blue	blue	-	-	-	-	-	-	-	-	-	-	--	control_gain	-	-	--		--	--	----
56110	PCDHGA5	56110	blue	blue	-	-	-	-	-	-	-	-	prenatal_ce	adult_ce	prenatal_ceadult_ce	-	-	-	NDD candidate		--	--	----
5662	PSD	5662	blue	blue	-	-	-	-	-	-	-	-	prenatal_ce	-	prenatal_ce-	-	-	FMR1	NDD candidate		--	--	----
10645	CAMKK2	10645	blue	blue	-	-	-	-	-	-	-	-	prenatal_ce	adult_ce	prenatal_ceadult_ce	-	-	FMR1	NDD candidate		--	--	----
84254	CAMKK1	84254	loss	blue	gain_cs	-	loss_cs	-	-	-	-	-	-	-	--	-	-	-	--		gain_csloss_cs	--	gain_cs-loss_cs-
60484	HAPLN2	60484	blue	blue	-	-	-	-	-	-	-	-	-	-	--	-	-	-	--		--	--	----
91782	CHMP7	91782	blue	blue	-	-	-	-	-	-	-	-	prenatal_ce	-	prenatal_ce-	-	-	-	NDD candidate		--	--	----
79643	CHMP6	79643	blue	blue	-	gain_vous	-	-	>=2_gain_cs	-	-	-	prenatal_ce	adult_ce	prenatal_ceadult_ce	-	-	-	NDD candidate		--	gain_vous-	-gain_vous--
613	BCR	613	blue	blue	-	-	-	-	-	-	-	-	prenatal_ce	-	prenatal_ce-	control_gain	-	FMR1	NDD candidate		--	--	----
79605	PGBD5	79605	blue	blue	-	-	-	-	-	-	-	-	prenatal_ce	-	prenatal_ce-	-	-	-	NDD candidate		--	--	----
56474	CTPS2	56474	blue	blue	-	-	-	-	-	-	-	-	-	-	--	control_gain	-	-	--		--	--	----
10444	ZER1	10444	loss	prenatal_loss_cs_vous	gain_cs	-	loss_cs	-	-	-	>=2_loss_cs	-	prenatal_ce	adult_ce	prenatal_ceadult_ce	-	-	FMR1	NDD candidate		gain_csloss_cs	--	gain_cs-loss_cs-
80013	FAM188A	80013	blue	blue	-	-	-	-	-	-	-	-	-	-	--	-	-	-	--		--	--	----
79969	ATAT1	79969	blue	blue	-	-	-	-	-	-	-	-	prenatal_ce	-	prenatal_ce-	-	-	-	NDD candidate		--	--	----
9147	NEMF	9147	blue	blue	-	-	-	-	-	-	-	-	-	adult_ce	-adult_ce	-	-	-	NDD candidate		--	--	----
219333	USP12	219333	blue	blue	-	-	-	-	-	-	-	-	-	adult_ce	-adult_ce	-	-	-	NDD candidate		--	--	----
114	ADCY8	114	blue	blue	-	gain_vous	-	-	-	>=2_gain_vous	-	-	-	-	--	-	-	-	--		--	gain_vous-	-gain_vous--
27102	EIF2AK1	27102	loss	prenatal_loss_cs_vous	-	gain_vous	-	loss_vous	-	-	-	-	prenatal_ce	-	prenatal_ce-	-	-	-	NDD candidate		--	gain_vousloss_vous	-gain_vous-loss_vous
5610	EIF2AK2	5610	blue	blue	-	-	-	-	-	-	-	-	-	adult_ce	-adult_ce	-	-	-	NDD candidate		--	--	----
440275	EIF2AK4	440275	blue	blue	-	-	-	-	-	-	-	-	-	-	--	-	-	-	--		--	--	----
115	ADCY9	115	blue	blue	-	-	-	-	-	-	-	-	-	-	--	control_gain	-	-	--		--	--	----
50807	ASAP1	50807	blue	blue	-	-	-	-	-	-	-	-	-	-	--	control_gain	-	-	--		--	--	----
4952	OCRL	4952	blue	blue	-	gain_vous	-	-	-	-	-	-	-	-	--	-	-	-	--		--	gain_vous-	-gain_vous--
83737	ITCH	83737	blue	blue	-	gain_vous	-	-	-	-	-	-	-	-	--	-	-	-	--		--	gain_vous-	-gain_vous--
10501	SEMA6B	10501	blue	blue	-	gain_vous	-	-	-	-	-	-	prenatal_ce	-	prenatal_ce-	-	-	-	NDD candidate		--	gain_vous-	-gain_vous--
10392	NOD1	10392	blue	blue	-	-	-	-	-	-	-	-	-	-	--	-	-	-	--		--	--	----
283232	TMEM80	283232	blue	blue	-	-	-	-	-	-	-	-	-	-	--	-	-	-	--		--	--	----
114822	RHPN1	114822	blue	blue	-	-	-	-	-	-	-	-	-	-	--	control_gain	control_loss	-	--		--	--	----
5165	PDK3	5165	blue	blue	-	gain_vous	-	-	-	-	-	-	-	adult_ce	-adult_ce	-	-	-	NDD candidate		--	gain_vous-	-gain_vous--
57181	SLC39A10	57181	loss	prenatal_loss_cs_vous	-	gain_vous	-	loss_vous	-	-	-	>=2_loss_vous	prenatal_ce	-	prenatal_ce-	-	-	-	NDD candidate		--	gain_vousloss_vous	-gain_vous-loss_vous
6327	SCN2B	6327	blue	blue	-	-	-	-	-	-	-	-	-	-	--	-	-	-	--		--	--	----
4915	NTRK2	4915	blue	blue	-	-	-	-	-	-	-	-	-	-	--	control_gain	-	FMR1	--		--	--	----
57636	ARHGAP23	57636	blue	blue	-	-	-	-	-	-	-	-	prenatal_ce	-	prenatal_ce-	-	-	FMR1	NDD candidate		--	--	----
57584	ARHGAP21	57584	blue	blue	-	-	-	-	-	-	-	-	-	-	--	-	-	FMR1	--		--	--	----
23092	ARHGAP26	23092	blue	blue	-	-	-	-	-	-	-	-	-	-	--	control_gain	-	-	--		--	--	----
345778	MTX3	345778	blue	blue	-	-	-	-	-	-	-	-	-	adult_ce	-adult_ce	-	-	-	NDD candidate		--	--	----
85360	SYDE1	85360	blue	blue	-	-	-	-	-	-	-	-	-	-	--	-	-	-	--		--	--	----
55102	ATG2B	55102	blue	blue	-	-	-	-	-	-	-	-	-	-	--	-	-	FMR1	--		--	--	----
54823	SWT1	54823	blue	blue	-	-	-	-	-	-	-	-	-	-	--	control_gain	-	-	--		--	--	----
9890	RP4-788L13.1	9890	blue	blue	-	-	-	-	-	-	-	-	-	adult_ce	-adult_ce	-	-	FMR1	NDD candidate		--	--	----
79948	MIR3187	79948	blue	blue	-	-	-	-	-	-	-	-	prenatal_ce	-	prenatal_ce-	-	-	-	NDD candidate		--	--	----
64748	AC024575.1	64748	loss	prenatal_loss_cs_vous	gain_cs	-	loss_cs	-	-	-	-	-	prenatal_ce	adult_ce	prenatal_ceadult_ce	-	-	-	NDD candidate		gain_csloss_cs	--	gain_cs-loss_cs-
54886	RP11-35N6.1	54886	blue	blue	-	-	-	-	-	-	-	-	prenatal_ce	-	prenatal_ce-	-	-	-	NDD candidate		--	--	----
148229	ATP8B3	148229	blue	blue	-	-	-	-	-	-	-	-	-	-	--	-	-	-	--		--	--	----
10486	CAP2	10486	blue	blue	-	-	-	-	-	-	-	-	prenatal_ce	adult_ce	prenatal_ceadult_ce	control_gain	-	-	NDD candidate		--	--	----
6499	SKIV2L	6499	blue	blue	-	-	-	-	-	-	-	-	-	-	--	-	-	-	--		--	--	----
25782	RAB3GAP2	25782	blue	blue	-	-	-	-	-	-	-	-	-	adult_ce	-adult_ce	-	-	-	NDD candidate		--	--	----
22930	RAB3GAP1	22930	blue	blue	-	-	-	-	-	-	-	-	-	-	--	-	-	-	--		--	--	----
23508	TTC9	23508	blue	blue	-	gain_vous	-	-	-	-	-	-	prenatal_ce	-	prenatal_ce-	-	-	-	NDD candidate		--	gain_vous-	-gain_vous--
1783	DYNC1LI2	1783	blue	blue	-	-	-	-	-	-	-	-	prenatal_ce	-	prenatal_ce-	-	-	-	NDD candidate		--	--	----
57088	PLSCR4	57088	loss	blue	-	-	loss_cs	-	-	-	-	-	-	-	--	-	-	-	--		-loss_cs	--	--loss_cs-
63977	PRDM15	63977	blue	blue	-	-	-	-	-	-	-	-	-	-	--	-	-	-	--		--	--	----
55250	ELP2	55250	blue	blue	-	-	-	-	-	-	-	-	-	-	--	-	-	-	--		--	--	----
129049	SGSM1	129049	blue	blue	-	-	-	-	-	-	-	-	-	-	--	control_gain	-	-	--		--	--	----
5588	PRKCQ	5588	blue	blue	-	-	-	-	-	-	-	-	-	-	--	-	-	-	--		--	--	----
79644	SRD5A3	79644	loss	blue	gain_cs	-	loss_cs	-	-	-	-	-	-	-	--	-	-	-	--		gain_csloss_cs	--	gain_cs-loss_cs-
81553	FAM49A	81553	blue	blue	gain_cs	-	-	-	-	-	-	-	prenatal_ce	-	prenatal_ce-	-	-	-	NDD candidate		gain_cs-	--	gain_cs---
51571	FAM49B	51571	blue	blue	-	-	-	-	-	-	-	-	prenatal_ce	adult_ce	prenatal_ceadult_ce	control_gain	-	-	NDD candidate		--	--	----
126364	LRRC25	126364	blue	blue	-	-	-	-	-	-	-	-	-	-	--	-	-	-	--		--	--	----
26088	GGA1	26088	blue	blue	-	-	-	-	-	-	-	-	-	-	--	-	-	-	--		--	--	----
23163	GGA3	23163	blue	blue	-	gain_vous	-	-	-	-	-	-	-	-	--	-	-	-	--		--	gain_vous-	-gain_vous--
5310	PKD1	5310	blue	blue	-	-	-	-	-	-	-	-	-	adult_ce	-adult_ce	-	-	FMR1	NDD candidate		--	--	----
646480	FABP9	646480	blue	blue	-	-	-	-	-	-	-	-	-	-	--	-	-	-	--		--	--	----
5208	PFKFB2	5208	blue	blue	-	-	-	-	-	-	-	-	-	-	--	-	-	-	--		--	--	----
51372	TMA7	51372	blue	blue	-	-	-	-	-	-	-	-	-	-	--	-	-	-	--		--	--	----
205860	TRIML2	205860	blue	blue	-	-	-	-	-	-	-	-	-	-	--	control_gain	control_loss	-	--		--	--	----
138151	NACC2	138151	blue	blue	-	-	-	-	-	-	-	-	-	adult_ce	-adult_ce	-	-	-	NDD candidate		--	--	----
54832	VPS13C	54832	loss	blue	-	-	-	loss_vous	-	-	-	>=2_loss_vous	-	-	--	-	-	-	--		--	-loss_vous	---loss_vous
54958	TMEM160	54958	blue	blue	-	-	-	-	-	-	-	-	prenatal_ce	-	prenatal_ce-	-	-	-	NDD candidate		--	--	----
81615	TMEM163	81615	blue	blue	-	gain_vous	-	-	-	-	-	-	prenatal_ce	-	prenatal_ce-	-	-	-	NDD candidate		--	gain_vous-	-gain_vous--
8456	FOXN1	8456	blue	blue	-	gain_vous	-	-	-	-	-	-	-	-	--	-	-	-	--		--	gain_vous-	-gain_vous--
2904	GRIN2B	2904	loss	blue	gain_cs	-	loss_cs	-	-	-	-	-	-	-	--	-	-	FMR1	--		gain_csloss_cs	--	gain_cs-loss_cs-
9630	GNA14	9630	blue	blue	-	-	-	-	-	-	-	-	-	-	--	-	-	-	--		--	--	----
2903	GRIN2A	2903	blue	blue	-	-	-	-	-	-	-	-	-	adult_ce	-adult_ce	control_gain	-	FMR1	NDD candidate		--	--	----
2768	GNA12	2768	blue	blue	-	gain_vous	-	-	-	-	-	-	prenatal_ce	adult_ce	prenatal_ceadult_ce	-	-	-	NDD candidate		--	gain_vous-	-gain_vous--
10672	GNA13	10672	blue	blue	-	-	-	-	-	-	-	-	-	-	--	-	-	-	--		--	--	----
2906	GRIN2D	2906	blue	blue	-	-	-	-	-	-	-	-	-	-	--	-	-	-	--		--	--	----
2767	GNA11	2767	blue	blue	-	-	-	-	-	-	-	-	prenatal_ce	-	prenatal_ce-	-	-	-	NDD candidate		--	--	----
6305	SBF1	6305	loss	prenatal_loss_cs_vous	gain_cs	gain_vous	loss_cs	loss_vous	-	-	>=2_loss_cs	-	prenatal_ce	adult_ce	prenatal_ceadult_ce	-	-	FMR1	NDD candidate		gain_csloss_cs	gain_vousloss_vous	gain_csgain_vousloss_csloss_vous
81846	SBF2	81846	blue	blue	-	-	-	-	-	-	-	-	-	adult_ce	-adult_ce	-	-	-	NDD candidate		--	--	----
119	ADD2	119	blue	blue	-	-	-	-	-	-	-	-	prenatal_ce	adult_ce	prenatal_ceadult_ce	-	-	-	NDD candidate		--	--	----
92255	LMBRD2	92255	blue	blue	-	-	-	-	-	-	-	-	-	adult_ce	-adult_ce	-	-	-	NDD candidate		--	--	----
134353	LSM11	134353	blue	blue	-	-	-	-	-	-	-	-	-	-	--	-	-	-	--		--	--	----
140733	MACROD2	140733	blue	blue	-	-	-	-	-	-	-	-	-	-	--	-	control_loss	-	--		--	--	----
4858	NOVA2	4858	blue	blue	-	-	-	-	-	-	-	-	prenatal_ce	-	prenatal_ce-	-	-	-	NDD candidate		--	--	----
4857	NOVA1	4857	loss	blue	-	-	-	loss_vous	-	-	-	-	-	-	--	-	-	-	--		--	-loss_vous	---loss_vous
121256	TMEM132D	121256	blue	blue	-	-	-	-	-	-	-	-	-	-	--	control_gain	-	-	--		--	--	----
54972	TMEM132A	54972	blue	blue	-	-	-	-	-	-	-	-	prenatal_ce	-	prenatal_ce-	-	-	FMR1	NDD candidate		--	--	----
114795	TMEM132B	114795	blue	blue	-	-	-	-	-	-	-	-	-	-	--	-	-	-	--		--	--	----
27445	PCLO	27445	blue	blue	-	-	-	-	-	-	-	-	-	-	--	control_gain	-	FMR1	--		--	--	----
157773	C8orf48	157773	blue	blue	-	-	-	-	-	-	-	-	-	-	--	control_gain	-	-	--		--	--	----
84418	C5orf32	84418	blue	blue	-	-	-	-	-	-	-	-	-	-	--	-	-	-	--		--	--	----
23271	CAMSAP2	23271	blue	blue	-	-	-	-	-	-	-	-	prenatal_ce	-	prenatal_ce-	control_gain	-	FMR1	NDD candidate		--	--	----
9829	DNAJC6	9829	blue	blue	-	-	-	-	-	-	-	-	prenatal_ce	-	prenatal_ce-	control_gain	-	FMR1	NDD candidate		--	--	----
64215	DNAJC1	64215	blue	blue	-	-	-	-	-	-	-	-	-	-	--	control_gain	-	-	--		--	--	----
10928	RALBP1	10928	blue	blue	-	-	-	-	-	-	-	-	-	adult_ce	-adult_ce	-	-	-	NDD candidate		--	--	----
51299	NRN1	51299	blue	blue	-	-	-	-	-	-	-	-	prenatal_ce	-	prenatal_ce-	-	-	-	NDD candidate		--	--	----
55778	ZNF839	55778	blue	blue	-	gain_vous	-	-	-	>=2_gain_vous	-	-	-	-	--	-	-	-	--		--	gain_vous-	-gain_vous--
404093	CUEDC1	404093	blue	blue	-	-	-	-	-	-	-	-	prenatal_ce	-	prenatal_ce-	-	-	-	NDD candidate		--	--	----
114804	RNF157	114804	blue	blue	-	-	-	-	-	-	-	-	prenatal_ce	-	prenatal_ce-	-	-	-	NDD candidate		--	--	----
79038	ZFYVE21	79038	loss	blue	gain_cs	-	loss_cs	-	-	-	-	-	-	-	--	-	-	-	--		gain_csloss_cs	--	gain_cs-loss_cs-
64145	ZFYVE20	64145	blue	blue	-	-	-	-	-	-	-	-	-	-	--	-	-	-	--		--	--	----
23503	ZFYVE26	23503	blue	blue	-	-	-	-	-	-	-	-	-	adult_ce	-adult_ce	control_gain	-	-	NDD candidate		--	--	----
26503	SLC17A5	26503	blue	blue	-	-	-	-	-	-	-	-	-	-	--	control_gain	-	-	--		--	--	----
57084	SLC17A6	57084	blue	blue	-	-	-	-	-	-	-	-	-	-	--	-	-	-	--		--	--	----
64755	C16orf58	64755	blue	blue	-	-	-	-	-	-	-	-	prenatal_ce	adult_ce	prenatal_ceadult_ce	-	-	-	NDD candidate		--	--	----
23085	ERC1	23085	blue	blue	-	-	-	-	-	-	-	-	-	-	--	control_gain	control_loss	-	--		--	--	----
92421	CHMP4C	92421	blue	blue	-	-	-	-	-	-	-	-	-	adult_ce	-adult_ce	-	control_loss	-	NDD candidate		--	--	----
819	CAMLG	819	loss	prenatal_loss_cs_vous	-	gain_vous	-	loss_vous	-	-	-	-	prenatal_ce	adult_ce	prenatal_ceadult_ce	-	-	-	NDD candidate		--	gain_vousloss_vous	-gain_vous-loss_vous
5129	CDK18	5129	blue	blue	-	-	-	-	-	-	-	-	-	adult_ce	-adult_ce	-	-	-	NDD candidate		--	--	----
51755	CDK12	51755	blue	blue	-	gain_vous	-	-	-	-	-	-	-	-	--	-	-	-	--		--	gain_vous-	-gain_vous--
525	ATP6V1B1	525	blue	blue	-	-	-	-	-	-	-	-	-	adult_ce	-adult_ce	-	-	-	NDD candidate		--	--	----
526	ATP6V1B2	526	blue	blue	-	-	-	-	-	-	-	-	prenatal_ce	-	prenatal_ce-	-	-	FMR1	NDD candidate		--	--	----
138429	PIP5KL1	138429	loss	blue	gain_cs	-	loss_cs	-	-	-	-	-	-	-	--	-	-	-	--		gain_csloss_cs	--	gain_cs-loss_cs-
7881	KCNAB1	7881	blue	blue	-	gain_vous	-	-	-	-	-	-	-	adult_ce	-adult_ce	-	-	-	NDD candidate		--	gain_vous-	-gain_vous--
8514	KCNAB2	8514	loss	blue	gain_cs	gain_vous	loss_cs	-	-	>=2_gain_vous	-	-	-	adult_ce	-adult_ce	-	-	-	NDD candidate		gain_csloss_cs	gain_vous-	gain_csgain_vousloss_cs-
8153	RND2	8153	blue	blue	-	-	-	-	-	-	-	-	-	adult_ce	-adult_ce	-	-	-	NDD candidate		--	--	----
390	RND3	390	blue	blue	-	-	-	-	-	-	-	-	-	adult_ce	-adult_ce	-	-	-	NDD candidate		--	--	----
5530	PPP3CA	5530	loss	prenatal_loss_cs_vous	-	gain_vous	-	loss_vous	-	-	-	-	prenatal_ce	-	prenatal_ce-	-	-	FMR1	NDD candidate		--	gain_vousloss_vous	-gain_vous-loss_vous
5532	PPP3CB	5532	blue	blue	-	-	-	-	-	-	-	-	prenatal_ce	adult_ce	prenatal_ceadult_ce	-	-	-	NDD candidate		--	--	----
5533	PPP3CC	5533	blue	blue	-	-	-	-	-	-	-	-	-	adult_ce	-adult_ce	-	-	-	NDD candidate		--	--	----
91404	SESTD1	91404	loss	prenatal_loss_cs_vous	gain_cs	gain_vous	loss_cs	-	-	-	-	-	prenatal_ce	-	prenatal_ce-	-	-	-	NDD candidate		gain_csloss_cs	gain_vous-	gain_csgain_vousloss_cs-
57670	KIAA1549	57670	blue	blue	gain_cs	-	-	-	-	-	-	-	-	-	--	-	-	-	--		gain_cs-	--	gain_cs---
55631	LRRC40	55631	blue	blue	-	-	-	-	-	-	-	-	-	-	--	-	-	-	--		--	--	----
201255	LRRC45	201255	blue	blue	-	gain_vous	-	-	>=2_gain_cs	-	-	-	-	-	--	-	-	-	--		--	gain_vous-	-gain_vous--
54865	GPATCH4	54865	blue	blue	-	-	-	-	-	-	-	-	-	-	--	-	-	-	--		--	--	----
84624	FNDC1	84624	loss	blue	-	-	loss_cs	-	-	-	-	-	-	-	--	-	-	-	--		-loss_cs	--	--loss_cs-
23002	DAAM1	23002	blue	blue	-	-	-	-	-	-	-	-	-	-	--	-	-	-	--		--	--	----
23500	DAAM2	23500	blue	blue	-	-	-	-	-	-	-	-	-	-	--	-	-	-	--		--	--	----
284992	CCDC150	284992	blue	blue	-	gain_vous	-	-	-	-	-	-	-	-	--	-	-	-	--		--	gain_vous-	-gain_vous--
57689	LRRC4C	57689	blue	blue	-	-	-	-	-	-	-	-	-	adult_ce	-adult_ce	-	control_loss	-	NDD candidate		--	--	----
94030	LRRC4B	94030	blue	blue	-	-	-	-	-	-	-	-	prenatal_ce	-	prenatal_ce-	-	-	FMR1	NDD candidate		--	--	----
6857	SYT1	6857	loss	prenatal_loss_cs_vous	-	-	-	loss_vous	-	-	-	>=2_loss_vous	prenatal_ce	-	prenatal_ce-	-	-	FMR1	NDD candidate		--	-loss_vous	---loss_vous
127833	SYT2	127833	blue	blue	-	-	-	-	-	-	-	-	-	adult_ce	-adult_ce	-	-	-	NDD candidate		--	--	----
84258	SYT3	84258	blue	blue	-	-	-	-	-	-	-	-	-	-	--	-	-	-	--		--	--	----
6861	SYT5	6861	loss	prenatal_loss_cs_vous	-	gain_vous	-	loss_vous	-	-	-	-	prenatal_ce	adult_ce	prenatal_ceadult_ce	-	-	-	NDD candidate		--	gain_vousloss_vous	-gain_vous-loss_vous
148281	SYT6	148281	blue	blue	-	-	-	-	-	-	-	-	-	adult_ce	-adult_ce	-	-	-	NDD candidate		--	--	----
9066	SYT7	9066	blue	blue	-	gain_vous	-	-	-	-	-	-	-	-	--	-	-	FMR1	--		--	gain_vous-	-gain_vous--
55346	TCP11L1	55346	blue	blue	-	-	-	-	-	-	-	-	-	-	--	control_gain	-	-	--		--	--	----
2773	GNAI3	2773	blue	blue	-	-	-	-	-	-	-	-	prenatal_ce	adult_ce	prenatal_ceadult_ce	-	-	-	NDD candidate		--	--	----
221960	C7orf28B	221960	blue	blue	-	-	-	-	-	-	-	-	-	-	--	control_gain	-	-	--		--	--	----
2770	GNAI1	2770	loss	prenatal_loss_cs_vous	-	-	loss_cs	loss_vous	-	-	-	>=2_loss_vous	prenatal_ce	-	prenatal_ce-	-	-	-	NDD candidate		-loss_cs	-loss_vous	--loss_csloss_vous
114299	PALM2	114299	blue	blue	-	gain_vous	-	-	-	-	-	-	-	-	--	-	-	-	--		--	gain_vous-	-gain_vous--
535	ATP6V0A1	535	blue	blue	-	-	-	-	-	-	-	-	prenatal_ce	adult_ce	prenatal_ceadult_ce	-	-	FMR1	NDD candidate		--	--	----
23545	ATP6V0A2	23545	blue	blue	-	gain_vous	-	-	-	-	-	-	-	adult_ce	-adult_ce	-	-	-	NDD candidate		--	gain_vous-	-gain_vous--
9779	TBC1D5	9779	blue	blue	-	-	-	-	-	-	-	-	-	-	--	-	control_loss	-	--		--	--	----
55512	SMPD3	55512	blue	blue	-	-	-	-	-	-	-	-	prenatal_ce	-	prenatal_ce-	-	-	FMR1	NDD candidate		--	--	----
833	CARS	833	blue	blue	-	gain_vous	-	-	-	-	-	-	-	-	--	-	-	-	--		--	gain_vous-	-gain_vous--
50512	PODXL2	50512	blue	blue	-	-	-	-	-	-	-	-	prenatal_ce	-	prenatal_ce-	-	-	-	NDD candidate		--	--	----
2023	ENO1	2023	loss	prenatal_loss_cs_vous	-	gain_vous	loss_cs	-	-	-	-	-	prenatal_ce	-	prenatal_ce-	-	-	-	NDD candidate		-loss_cs	gain_vous-	-gain_vousloss_cs-
2026	ENO2	2026	blue	blue	-	-	-	-	-	-	-	-	prenatal_ce	adult_ce	prenatal_ceadult_ce	-	-	-	NDD candidate		--	--	----
2027	ENO3	2027	loss	blue	gain_cs	-	loss_cs	-	-	-	-	-	-	adult_ce	-adult_ce	-	-	-	NDD candidate		gain_csloss_cs	--	gain_cs-loss_cs-
57551	TAOK1	57551	loss	blue	-	gain_vous	-	loss_vous	-	-	-	>=2_loss_vous	-	-	--	-	-	FMR1	--		--	gain_vousloss_vous	-gain_vous-loss_vous
9344	TAOK2	9344	blue	blue	-	-	-	-	-	-	-	-	prenatal_ce	-	prenatal_ce-	control_gain	control_loss	FMR1	NDD candidate		--	--	----
3993	LLGL2	3993	blue	blue	-	gain_vous	-	-	-	-	-	-	-	-	--	-	-	-	--		--	gain_vous-	-gain_vous--
3996	LLGL1	3996	blue	blue	-	-	-	-	-	-	-	-	prenatal_ce	-	prenatal_ce-	control_gain	-	FMR1	NDD candidate		--	--	----
23637	RABGAP1	23637	blue	blue	-	-	-	-	-	-	-	-	prenatal_ce	-	prenatal_ce-	-	-	-	NDD candidate		--	--	----
5562	PRKAA1	5562	blue	blue	-	-	-	-	-	-	-	-	-	-	--	control_gain	-	-	--		--	--	----
57185	NIPAL3	57185	blue	blue	-	-	-	-	-	-	-	-	-	-	--	-	-	-	--		--	--	----
81565	NDEL1	81565	blue	blue	-	-	-	-	-	-	-	-	prenatal_ce	-	prenatal_ce-	-	-	-	NDD candidate		--	--	----
26115	TANC2	26115	blue	blue	-	-	-	-	-	-	-	-	-	-	--	-	-	FMR1	--		--	--	----
253738	EBF3	253738	blue	blue	-	gain_vous	-	-	-	>=2_gain_vous	-	-	-	-	--	-	-	-	--		--	gain_vous-	-gain_vous--
51465	UBE2J1	51465	loss	prenatal_loss_cs_vous	-	gain_vous	loss_cs	-	-	>=2_gain_vous	-	-	prenatal_ce	adult_ce	prenatal_ceadult_ce	-	-	-	NDD candidate		-loss_cs	gain_vous-	-gain_vousloss_cs-
9453	GGPS1	9453	loss	prenatal_loss_cs_vous	-	gain_vous	-	loss_vous	-	>=2_gain_vous	-	>=2_loss_vous	prenatal_ce	adult_ce	prenatal_ceadult_ce	-	-	-	NDD candidate		--	gain_vousloss_vous	-gain_vous-loss_vous
5629	PROX1	5629	blue	blue	-	-	-	-	-	-	-	-	-	-	--	-	-	-	--		--	--	----
8398	PLA2G6	8398	blue	blue	-	-	-	-	-	-	-	-	-	-	--	-	-	-	--		--	--	----
4082	MARCKS	4082	blue	blue	-	-	-	-	-	-	-	-	prenatal_ce	adult_ce	prenatal_ceadult_ce	-	-	-	NDD candidate		--	--	----
124093	CCDC78	124093	blue	blue	-	gain_vous	-	-	-	>=2_gain_vous	-	-	-	-	--	-	-	-	--		--	gain_vous-	-gain_vous--
23148	NACAD	23148	blue	blue	-	-	-	-	-	-	-	-	prenatal_ce	adult_ce	prenatal_ceadult_ce	-	-	FMR1	NDD candidate		--	--	----
55845	BRK1	55845	blue	blue	-	-	-	-	-	-	-	-	-	-	--	control_gain	-	-	--		--	--	----
2281	FKBP1B	2281	blue	blue	-	-	-	-	-	-	-	-	prenatal_ce	-	prenatal_ce-	-	-	-	NDD candidate		--	--	----
4130	MAP1A	4130	blue	blue	-	-	-	-	-	-	-	-	-	adult_ce	-adult_ce	-	-	FMR1	NDD candidate		--	--	----
4131	MAP1B	4131	loss	prenatal_loss_cs_vous	-	-	loss_cs	-	-	-	-	-	prenatal_ce	adult_ce	prenatal_ceadult_ce	-	-	FMR1	NDD candidate		-loss_cs	--	--loss_cs-
8633	UNC5C	8633	blue	blue	-	-	-	-	-	-	-	-	-	-	--	control_gain	-	-	--		--	--	----
7425	VGF	7425	blue	blue	-	-	-	-	-	-	-	-	-	-	--	-	-	-	--		--	--	----
84978	FRMD5	84978	loss	blue	-	gain_vous	-	loss_vous	-	-	-	>=2_loss_vous	-	-	--	-	-	-	--		--	gain_vousloss_vous	-gain_vous-loss_vous
2776	GNAQ	2776	blue	blue	-	-	-	-	-	-	-	-	prenatal_ce	adult_ce	prenatal_ceadult_ce	-	-	-	NDD candidate		--	--	----
2778	GNAS	2778	blue	blue	-	gain_vous	-	-	-	-	-	-	prenatal_ce	adult_ce	prenatal_ceadult_ce	-	-	FMR1	NDD candidate		--	gain_vous-	-gain_vous--
2781	GNAZ	2781	blue	blue	-	-	-	-	-	-	-	-	-	-	--	control_gain	-	FMR1	--		--	--	----
2774	GNAL	2774	loss	blue	gain_cs	-	loss_cs	-	-	-	-	-	-	-	--	-	-	FMR1	--		gain_csloss_cs	--	gain_cs-loss_cs-
3267	AGFG1	3267	blue	blue	-	-	-	-	-	-	-	-	-	-	--	-	-	-	--		--	--	----
51286	CEND1	51286	blue	blue	-	-	-	-	-	-	-	-	prenatal_ce	-	prenatal_ce-	control_gain	-	-	NDD candidate		--	--	----
147906	DACT3	147906	blue	blue	-	gain_vous	-	-	-	-	-	-	-	-	--	-	-	-	--		--	gain_vous-	-gain_vous--
27072	VPS41	27072	blue	blue	-	-	-	-	-	-	-	-	prenatal_ce	adult_ce	prenatal_ceadult_ce	-	-	FMR1	NDD candidate		--	--	----
57458	TMCC3	57458	blue	blue	-	gain_vous	-	-	-	-	-	-	-	adult_ce	-adult_ce	-	-	-	NDD candidate		--	gain_vous-	-gain_vous--
100508782	LOC100508782	100508782	blue	blue	-	-	-	-	-	-	-	-	-	-	--	-	-	-	--		--	--	----
2036	EPB41L1	2036	blue	blue	-	-	-	-	-	-	-	-	prenatal_ce	-	prenatal_ce-	-	-	FMR1	NDD candidate		--	--	----
23136	EPB41L3	23136	loss	blue	gain_cs	-	-	loss_vous	-	-	-	-	-	adult_ce	-adult_ce	-	-	-	NDD candidate		gain_cs-	-loss_vous	gain_cs--loss_vous
2037	EPB41L2	2037	loss	blue	-	gain_vous	-	loss_vous	-	-	-	>=2_loss_vous	-	adult_ce	-adult_ce	-	-	-	NDD candidate		--	gain_vousloss_vous	-gain_vous-loss_vous
4534	MTM1	4534	blue	blue	-	gain_vous	-	-	-	-	-	-	-	-	--	-	-	-	--		--	gain_vous-	-gain_vous--
27183	VPS4A	27183	blue	blue	-	gain_vous	-	-	-	-	-	-	prenatal_ce	adult_ce	prenatal_ceadult_ce	-	-	-	NDD candidate		--	gain_vous-	-gain_vous--
124935	SLC43A2	124935	loss	blue	gain_cs	gain_vous	loss_cs	-	-	>=2_gain_vous	>=2_loss_cs	-	-	-	--	-	-	-	--		gain_csloss_cs	gain_vous-	gain_csgain_vousloss_cs-
8506	CNTNAP1	8506	blue	blue	-	-	-	-	-	-	-	-	-	-	--	-	-	-	--		--	--	----
84779	NAA11	84779	blue	blue	-	-	-	-	-	-	-	-	-	-	--	-	-	-	--		--	--	----
57633	LRRN1	57633	loss	blue	-	gain_vous	loss_cs	-	-	>=2_gain_vous	-	-	-	-	--	-	-	-	--		-loss_cs	gain_vous-	-gain_vousloss_cs-
26047	CNTNAP2	26047	blue	blue	-	-	-	-	-	-	-	-	-	adult_ce	-adult_ce	-	control_loss	-	NDD candidate		--	--	----
129684	CNTNAP5	129684	blue	blue	-	-	-	-	-	-	-	-	-	adult_ce	-adult_ce	control_gain	-	-	NDD candidate		--	--	----
285513	GPRIN3	285513	blue	blue	-	-	-	-	-	-	-	-	-	-	--	-	-	-	--		--	--	----
114787	GPRIN1	114787	loss	blue	gain_cs	-	loss_cs	-	-	-	-	-	-	-	--	-	-	FMR1	--		gain_csloss_cs	--	gain_cs-loss_cs-
79641	ROGDI	79641	blue	blue	gain_cs	gain_vous	-	-	>=2_gain_cs	-	-	-	prenatal_ce	-	prenatal_ce-	-	-	-	NDD candidate		gain_cs-	gain_vous-	gain_csgain_vous--
57731	SPTBN4	57731	blue	blue	-	gain_vous	-	-	-	-	-	-	-	adult_ce	-adult_ce	-	-	-	NDD candidate		--	gain_vous-	-gain_vous--
6712	SPTBN2	6712	blue	blue	-	-	-	-	-	-	-	-	prenatal_ce	adult_ce	prenatal_ceadult_ce	-	-	FMR1	NDD candidate		--	--	----
6711	SPTBN1	6711	blue	blue	-	-	-	-	-	-	-	-	prenatal_ce	-	prenatal_ce-	-	-	FMR1	NDD candidate		--	--	----
23446	SLC44A1	23446	blue	blue	-	gain_vous	-	-	-	>=2_gain_vous	-	-	prenatal_ce	-	prenatal_ce-	-	-	-	NDD candidate		--	gain_vous-	-gain_vous--
57153	SLC44A2	57153	loss	prenatal_loss_cs_vous	gain_cs	-	loss_cs	-	-	-	-	-	prenatal_ce	adult_ce	prenatal_ceadult_ce	-	-	-	NDD candidate		gain_csloss_cs	--	gain_cs-loss_cs-
124540	MSI2	124540	blue	blue	-	-	-	-	-	-	-	-	-	-	--	-	-	-	--		--	--	----
4440	MSI1	4440	blue	blue	-	-	-	-	-	-	-	-	prenatal_ce	-	prenatal_ce-	-	-	-	NDD candidate		--	--	----
56099	PCDHGB7	56099	blue	blue	-	-	-	-	-	-	-	-	prenatal_ce	adult_ce	prenatal_ceadult_ce	-	-	-	NDD candidate		--	--	----
374868	ATP9B	374868	loss	blue	gain_cs	gain_vous	loss_cs	-	-	>=2_gain_vous	>=2_loss_cs	-	-	adult_ce	-adult_ce	-	-	-	NDD candidate		gain_csloss_cs	gain_vous-	gain_csgain_vousloss_cs-
10079	ATP9A	10079	blue	blue	-	-	-	-	-	-	-	-	prenatal_ce	-	prenatal_ce-	control_gain	-	FMR1	NDD candidate		--	--	----
55841	WWC3	55841	blue	blue	-	gain_vous	-	-	-	>=2_gain_vous	-	-	-	-	--	-	-	-	--		--	gain_vous-	-gain_vous--
5538	PPT1	5538	blue	blue	-	-	-	-	-	-	-	-	prenatal_ce	-	prenatal_ce-	-	-	-	NDD candidate		--	--	----
3631	INPP4A	3631	loss	prenatal_loss_cs_vous	-	-	-	loss_vous	-	-	-	>=2_loss_vous	prenatal_ce	adult_ce	prenatal_ceadult_ce	-	-	FMR1	NDD candidate		--	-loss_vous	---loss_vous
57553	MICAL3	57553	blue	blue	-	gain_vous	-	-	-	-	-	-	-	adult_ce	-adult_ce	-	-	-	NDD candidate		--	gain_vous-	-gain_vous--
9379	NRXN2	9379	blue	blue	-	-	-	-	-	-	-	-	prenatal_ce	-	prenatal_ce-	-	-	FMR1	NDD candidate		--	--	----
1211	CLTA	1211	loss	prenatal_loss_cs_vous	gain_cs	-	loss_cs	-	-	-	-	-	prenatal_ce	adult_ce	prenatal_ceadult_ce	-	-	-	NDD candidate		gain_csloss_cs	--	gain_cs-loss_cs-
129285	PPP1R21	129285	blue	blue	-	gain_vous	-	-	-	-	-	-	prenatal_ce	-	prenatal_ce-	-	-	-	NDD candidate		--	gain_vous-	-gain_vous--
1213	CLTC	1213	blue	blue	-	-	-	-	-	-	-	-	prenatal_ce	adult_ce	prenatal_ceadult_ce	-	-	FMR1	NDD candidate		--	--	----
1212	CLTB	1212	loss	prenatal_loss_cs_vous	gain_cs	-	loss_cs	-	-	-	-	-	prenatal_ce	adult_ce	prenatal_ceadult_ce	-	-	-	NDD candidate		gain_csloss_cs	--	gain_cs-loss_cs-
156	ADRBK1	156	blue	blue	-	-	-	-	-	-	-	-	prenatal_ce	-	prenatal_ce-	-	-	FMR1	NDD candidate		--	--	----
100526694	MSANTD3-TMEFF1	100526694	blue	blue	-	-	-	-	-	-	-	-	-	-	--	-	-	-	--		--	--	----
7957	EPM2A	7957	blue	blue	-	-	-	-	-	-	-	-	-	-	--	-	-	-	--		--	--	----
81689	ISCA1	81689	blue	blue	-	-	-	-	-	-	-	-	-	-	--	-	-	-	--		--	--	----
149233	IL23R	149233	blue	blue	gain_cs	-	-	-	-	-	-	-	-	-	--	-	-	-	--		gain_cs-	--	gain_cs---
8938	BAIAP3	8938	blue	blue	-	-	-	-	-	-	-	-	-	-	--	control_gain	-	-	--		--	--	----
10458	BAIAP2	10458	blue	blue	-	gain_vous	-	-	>=2_gain_cs	-	-	-	prenatal_ce	adult_ce	prenatal_ceadult_ce	-	-	-	NDD candidate		--	gain_vous-	-gain_vous--
54768	HYDIN	54768	blue	blue	-	-	-	-	-	-	-	-	-	-	--	control_gain	-	-	--		--	--	----
56899	ANKS1B	56899	blue	blue	-	-	-	-	-	-	-	-	-	-	--	-	control_loss	-	--		--	--	----
9600	PITPNM1	9600	blue	blue	-	-	-	-	-	-	-	-	prenatal_ce	-	prenatal_ce-	-	-	FMR1	NDD candidate		--	--	----
57605	PITPNM2	57605	blue	blue	-	-	-	-	-	-	-	-	-	adult_ce	-adult_ce	-	-	FMR1	NDD candidate		--	--	----
161357	MDGA2	161357	blue	blue	-	-	-	-	-	-	-	-	-	-	--	-	control_loss	-	--		--	--	----
102	ADAM10	102	blue	blue	-	-	-	-	-	-	-	-	prenatal_ce	-	prenatal_ce-	-	-	-	NDD candidate		--	--	----
151835	CPNE9	151835	blue	blue	-	gain_vous	-	-	-	>=2_gain_vous	-	-	-	-	--	-	-	-	--		--	gain_vous-	-gain_vous--
144402	CPNE8	144402	blue	blue	-	-	-	-	-	-	-	-	-	-	--	control_gain	-	-	--		--	--	----
221184	CPNE2	221184	blue	blue	-	-	-	-	-	-	-	-	prenatal_ce	-	prenatal_ce-	-	-	-	NDD candidate		--	--	----
27132	CPNE7	27132	blue	blue	-	-	-	-	-	-	-	-	-	adult_ce	-adult_ce	control_gain	-	-	NDD candidate		--	--	----
9362	CPNE6	9362	blue	blue	-	-	-	-	-	-	-	-	-	adult_ce	-adult_ce	-	-	-	NDD candidate		--	--	----
57699	CPNE5	57699	blue	blue	-	gain_vous	-	-	-	-	-	-	-	adult_ce	-adult_ce	-	-	-	NDD candidate		--	gain_vous-	-gain_vous--
131034	CPNE4	131034	blue	blue	-	-	-	-	-	-	-	-	-	-	--	-	-	-	--		--	--	----
22848	AAK1	22848	blue	blue	-	-	-	-	-	-	-	-	-	adult_ce	-adult_ce	-	-	FMR1	NDD candidate		--	--	----
22941	SHANK2	22941	loss	blue	-	gain_vous	loss_cs	-	-	-	-	-	-	adult_ce	-adult_ce	-	-	FMR1	NDD candidate		-loss_cs	gain_vous-	-gain_vousloss_cs-
50944	SHANK1	50944	blue	blue	-	-	-	-	-	-	-	-	-	-	--	-	-	FMR1	--		--	--	----
79683	ZDHHC14	79683	blue	blue	-	-	-	-	-	-	-	-	-	-	--	-	-	-	--		--	--	----
23390	ZDHHC17	23390	blue	blue	-	-	-	-	-	-	-	-	-	-	--	-	-	-	--		--	--	----
84243	ZDHHC18	84243	blue	blue	-	-	-	-	-	-	-	-	-	-	--	-	-	-	--		--	--	----
1463	NCAN	1463	blue	blue	-	-	-	-	-	-	-	-	prenatal_ce	adult_ce	prenatal_ceadult_ce	-	-	FMR1	NDD candidate		--	--	----
8774	NAPG	8774	blue	blue	-	-	-	-	-	-	-	-	-	-	--	control_gain	-	-	--		--	--	----
63908	NAPB	63908	blue	blue	-	-	-	-	-	-	-	-	prenatal_ce	adult_ce	prenatal_ceadult_ce	-	-	-	NDD candidate		--	--	----
55323	LARP6	55323	loss	blue	-	-	-	loss_vous	-	-	-	-	-	-	--	-	-	-	--		--	-loss_vous	---loss_vous
1996	ELAVL4	1996	loss	prenatal_loss_cs_vous	-	-	-	loss_vous	-	-	-	>=2_loss_vous	prenatal_ce	adult_ce	prenatal_ceadult_ce	-	-	-	NDD candidate		--	-loss_vous	---loss_vous
1993	ELAVL2	1993	blue	blue	-	-	-	-	-	-	-	-	-	adult_ce	-adult_ce	-	-	-	NDD candidate		--	--	----
1995	ELAVL3	1995	loss	prenatal_loss_cs_vous	gain_cs	-	loss_cs	-	-	-	-	-	prenatal_ce	-	prenatal_ce-	-	-	-	NDD candidate		gain_csloss_cs	--	gain_cs-loss_cs-
7322	UBE2D2	7322	blue	blue	-	-	-	-	-	-	-	-	prenatal_ce	-	prenatal_ce-	-	-	-	NDD candidate		--	--	----
7323	UBE2D3	7323	blue	blue	-	-	-	-	-	-	-	-	prenatal_ce	adult_ce	prenatal_ceadult_ce	-	-	-	NDD candidate		--	--	----
56896	DPYSL5	56896	blue	blue	-	-	-	-	-	-	-	-	prenatal_ce	adult_ce	prenatal_ceadult_ce	-	-	-	NDD candidate		--	--	----
9581	PREPL	9581	blue	blue	-	-	-	-	-	-	-	-	-	adult_ce	-adult_ce	-	control_loss	-	NDD candidate		--	--	----
25830	SULT4A1	25830	blue	blue	-	gain_vous	-	-	-	-	-	-	-	-	--	-	-	-	--		--	gain_vous-	-gain_vous--
81545	FBXO38	81545	blue	blue	-	-	-	-	-	-	-	-	-	-	--	-	-	-	--		--	--	----
129642	MBOAT2	129642	blue	blue	-	-	-	-	-	-	-	-	-	-	--	-	-	-	--		--	--	----
135114	HINT3	135114	blue	blue	-	-	-	-	-	-	-	-	prenatal_ce	adult_ce	prenatal_ceadult_ce	-	-	-	NDD candidate		--	--	----
147407	MCART2	147407	blue	blue	-	gain_vous	-	-	-	-	-	-	-	-	--	-	-	-	--		--	gain_vous-	-gain_vous--
92014	MCART1	92014	loss	blue	gain_cs	-	loss_cs	loss_vous	-	-	-	>=2_loss_vous	-	-	--	-	-	-	--		gain_csloss_cs	-loss_vous	gain_cs-loss_csloss_vous
6271	S100A1	6271	blue	blue	-	-	-	-	-	-	-	-	-	-	--	-	-	-	--		--	--	----
9764	KIAA0513	9764	loss	blue	-	gain_vous	loss_cs	-	-	-	-	-	-	adult_ce	-adult_ce	-	-	-	NDD candidate		-loss_cs	gain_vous-	-gain_vousloss_cs-
320	APBA1	320	blue	blue	-	-	-	-	-	-	-	-	-	-	--	control_gain	control_loss	FMR1	--		--	--	----
321	APBA2	321	blue	blue	-	-	-	-	-	-	-	-	prenatal_ce	adult_ce	prenatal_ceadult_ce	control_gain	-	-	NDD candidate		--	--	----
5803	PTPRZ1	5803	blue	blue	-	-	-	-	-	-	-	-	prenatal_ce	-	prenatal_ce-	-	-	-	NDD candidate		--	--	----
1781	DYNC1I2	1781	blue	blue	-	gain_vous	-	-	-	-	-	-	prenatal_ce	adult_ce	prenatal_ceadult_ce	-	-	-	NDD candidate		--	gain_vous-	-gain_vous--
8575	PRKRA	8575	loss	prenatal_loss_cs_vous	gain_cs	-	loss_cs	-	-	-	-	-	prenatal_ce	-	prenatal_ce-	-	-	-	NDD candidate		gain_csloss_cs	--	gain_cs-loss_cs-
344657	LRRIQ4	344657	blue	blue	-	-	-	-	-	-	-	-	-	-	--	-	-	-	--		--	--	----
414149	ACBD7	414149	blue	blue	-	gain_vous	-	-	-	-	-	-	-	adult_ce	-adult_ce	-	-	-	NDD candidate		--	gain_vous-	-gain_vous--
11334	TUSC2	11334	blue	blue	-	-	-	-	-	-	-	-	prenatal_ce	-	prenatal_ce-	-	-	-	NDD candidate		--	--	----
23201	FAM168A	23201	blue	blue	-	-	-	-	-	-	-	-	prenatal_ce	-	prenatal_ce-	-	-	-	NDD candidate		--	--	----
2790	GNG10	2790	blue	blue	-	-	-	-	-	-	-	-	-	-	--	-	-	-	--		--	--	----
3241	HPCAL1	3241	blue	blue	-	-	-	-	-	-	-	-	prenatal_ce	adult_ce	prenatal_ceadult_ce	-	-	-	NDD candidate		--	--	----
22853	LMTK2	22853	blue	blue	-	-	-	-	-	-	-	-	-	-	--	-	-	FMR1	--		--	--	----
55753	OGDHL	55753	loss	blue	-	gain_vous	-	loss_vous	-	>=2_gain_vous	-	>=2_loss_vous	-	adult_ce	-adult_ce	-	-	-	NDD candidate		--	gain_vousloss_vous	-gain_vous-loss_vous
401474	SAMD12	401474	blue	blue	-	gain_vous	-	-	-	-	-	-	-	-	--	-	-	-	--		--	gain_vous-	-gain_vous--
58157	NGB	58157	blue	blue	-	-	-	-	-	-	-	-	-	adult_ce	-adult_ce	-	-	-	NDD candidate		--	--	----
55738	ARFGAP1	55738	loss	blue	gain_cs	gain_vous	loss_cs	-	-	>=2_gain_vous	>=2_loss_cs	-	-	adult_ce	-adult_ce	-	-	-	NDD candidate		gain_csloss_cs	gain_vous-	gain_csgain_vousloss_cs-
10783	NEK6	10783	blue	blue	-	-	-	-	-	-	-	-	-	-	--	-	-	-	--		--	--	----
57593	EBF4	57593	blue	blue	-	gain_vous	-	-	-	-	-	-	-	-	--	-	-	-	--		--	gain_vous-	-gain_vous--
23245	ASTN2	23245	blue	blue	-	-	-	-	-	-	-	-	-	-	--	-	control_loss	-	--		--	--	----
460	ASTN1	460	loss	prenatal_loss_cs_vous	-	gain_vous	-	loss_vous	-	-	-	>=2_loss_vous	prenatal_ce	-	prenatal_ce-	-	-	-	NDD candidate		--	gain_vousloss_vous	-gain_vous-loss_vous
8079	MLF2	8079	blue	blue	-	-	-	-	-	-	-	-	prenatal_ce	-	prenatal_ce-	-	-	-	NDD candidate		--	--	----
23386	NUDCD3	23386	blue	blue	-	-	-	-	-	-	-	-	prenatal_ce	-	prenatal_ce-	control_gain	-	-	NDD candidate		--	--	----
203069	R3HCC1	203069	blue	blue	-	-	-	-	-	-	-	-	prenatal_ce	-	prenatal_ce-	-	-	-	NDD candidate		--	--	----
55362	TMEM63B	55362	loss	prenatal_loss_cs_vous	gain_cs	-	loss_cs	-	-	-	-	-	prenatal_ce	-	prenatal_ce-	-	-	FMR1	NDD candidate		gain_csloss_cs	--	gain_cs-loss_cs-
84905	ZNF341	84905	blue	blue	-	gain_vous	-	-	-	-	-	-	-	-	--	-	-	-	--		--	gain_vous-	-gain_vous--
256281	NUDT14	256281	blue	blue	-	-	-	-	-	-	-	-	prenatal_ce	-	prenatal_ce-	control_gain	-	-	NDD candidate		--	--	----
79873	NUDT18	79873	blue	blue	-	-	-	-	-	-	-	-	-	-	--	-	-	-	--		--	--	----
390260	OR6X1	390260	blue	blue	-	-	-	-	-	-	-	-	-	-	--	-	-	-	--		--	--	----
3792	KEL	3792	blue	blue	-	gain_vous	-	-	-	-	-	-	-	-	--	-	-	-	--		--	gain_vous-	-gain_vous--
8634	RTCD1	8634	blue	blue	-	-	-	-	-	-	-	-	prenatal_ce	-	prenatal_ce-	-	-	-	NDD candidate		--	--	----
2054	STX2	2054	blue	blue	-	gain_vous	-	-	-	-	-	-	-	adult_ce	-adult_ce	-	-	-	NDD candidate		--	gain_vous-	-gain_vous--
10228	STX6	10228	blue	blue	-	-	-	-	-	-	-	-	prenatal_ce	-	prenatal_ce-	-	-	-	NDD candidate		--	--	----
57282	SLC4A10	57282	loss	blue	gain_cs	-	loss_cs	loss_vous	-	-	-	>=2_loss_vous	-	-	--	-	-	-	--		gain_csloss_cs	-loss_vous	gain_cs-loss_csloss_vous
163175	LGI4	163175	blue	blue	-	-	-	-	-	-	-	-	-	adult_ce	-adult_ce	-	-	-	NDD candidate		--	--	----
9211	LGI1	9211	blue	blue	-	-	-	-	-	-	-	-	-	-	--	-	-	-	--		--	--	----
203190	LGI3	203190	blue	blue	-	-	-	-	-	-	-	-	-	adult_ce	-adult_ce	-	-	-	NDD candidate		--	--	----
55364	IMPACT	55364	blue	blue	-	gain_vous	-	-	-	-	-	-	-	-	--	-	-	-	--		--	gain_vous-	-gain_vous--
9912	ARHGAP44	9912	blue	blue	-	-	-	-	-	-	-	-	-	-	--	control_gain	-	FMR1	--		--	--	----
116154	PHACTR3	116154	blue	blue	-	-	-	-	-	-	-	-	prenatal_ce	-	prenatal_ce-	control_gain	-	-	NDD candidate		--	--	----
60680	CELF5	60680	blue	blue	-	-	-	-	-	-	-	-	prenatal_ce	adult_ce	prenatal_ceadult_ce	-	-	FMR1	NDD candidate		--	--	----
11159	RABL2A	11159	blue	blue	-	-	-	-	-	-	-	-	-	-	--	-	-	-	--		--	--	----
339145	FAM92B	339145	loss	blue	-	gain_vous	loss_cs	-	-	-	-	-	-	-	--	-	-	-	--		-loss_cs	gain_vous-	-gain_vousloss_cs-
10152	ABI2	10152	blue	blue	-	-	-	-	-	-	-	-	prenatal_ce	adult_ce	prenatal_ceadult_ce	-	-	-	NDD candidate		--	--	----
10006	ABI1	10006	blue	blue	-	-	-	-	-	-	-	-	prenatal_ce	adult_ce	prenatal_ceadult_ce	-	-	-	NDD candidate		--	--	----
26207	PITPNC1	26207	blue	blue	-	gain_vous	-	-	-	-	-	-	prenatal_ce	adult_ce	prenatal_ceadult_ce	-	-	-	NDD candidate		--	gain_vous-	-gain_vous--
1124	CHN2	1124	blue	blue	-	-	-	-	-	-	-	-	-	adult_ce	-adult_ce	control_gain	-	FMR1	NDD candidate		--	--	----
1123	CHN1	1123	blue	blue	-	gain_vous	-	-	-	-	-	-	-	adult_ce	-adult_ce	-	-	FMR1	NDD candidate		--	gain_vous-	-gain_vous--
3796	KIF2A	3796	blue	blue	-	gain_vous	-	-	-	-	-	-	prenatal_ce	-	prenatal_ce-	-	-	-	NDD candidate		--	gain_vous-	-gain_vous--
537	ATP6AP1	537	blue	blue	gain_cs	gain_vous	-	-	>=2_gain_cs	-	-	-	prenatal_ce	-	prenatal_ce-	-	-	-	NDD candidate		gain_cs-	gain_vous-	gain_csgain_vous--
57491	AHRR	57491	blue	blue	-	-	-	-	-	-	-	-	-	-	--	control_gain	-	-	--		--	--	----
11332	ACOT7	11332	loss	prenatal_loss_cs_vous	gain_cs	-	loss_cs	-	-	-	-	-	prenatal_ce	-	prenatal_ce-	-	-	-	NDD candidate		gain_csloss_cs	--	gain_cs-loss_cs-
196883	ADCY4	196883	blue	blue	-	-	-	-	-	-	-	-	-	adult_ce	-adult_ce	-	-	-	NDD candidate		--	--	----
111	ADCY5	111	blue	blue	-	-	-	-	-	-	-	-	-	-	--	-	-	FMR1	--		--	--	----
113	ADCY7	113	blue	blue	-	gain_vous	-	-	-	>=2_gain_vous	-	-	-	-	--	-	-	-	--		--	gain_vous-	-gain_vous--
107	ADCY1	107	blue	blue	-	-	-	-	-	-	-	-	-	-	--	-	-	FMR1	--		--	--	----
108	ADCY2	108	blue	blue	-	-	-	-	-	-	-	-	-	adult_ce	-adult_ce	control_gain	-	-	NDD candidate		--	--	----
55582	KIF27	55582	loss	blue	-	-	-	loss_vous	-	-	-	-	-	-	--	-	-	-	--		--	-loss_vous	---loss_vous
126298	IRGQ	126298	blue	blue	-	-	-	-	-	-	-	-	prenatal_ce	-	prenatal_ce-	-	-	-	NDD candidate		--	--	----
57103	C12orf5	57103	blue	blue	-	-	-	-	-	-	-	-	-	-	--	-	-	-	--		--	--	----
54741	LEPROT	54741	blue	blue	-	-	-	-	-	-	-	-	-	-	--	control_gain	-	-	--		--	--	----
2562	GABRB3	2562	loss	prenatal_loss_cs_vous	gain_cs	gain_vous	loss_cs	loss_vous	>=2_gain_cs	-	>=2_loss_cs	>=2_loss_vous	prenatal_ce	-	prenatal_ce-	-	-	-	NDD candidate		gain_csloss_cs	gain_vousloss_vous	gain_csgain_vousloss_csloss_vous
5306	PITPNA	5306	loss	prenatal_loss_cs_vous	gain_cs	gain_vous	loss_cs	-	-	>=2_gain_vous	>=2_loss_cs	-	prenatal_ce	adult_ce	prenatal_ceadult_ce	-	-	-	NDD candidate		gain_csloss_cs	gain_vous-	gain_csgain_vousloss_cs-
57154	SMURF1	57154	blue	blue	-	-	-	-	-	-	-	-	-	-	--	-	-	-	--		--	--	----
26502	NARF	26502	loss	prenatal_loss_cs_vous	-	gain_vous	-	loss_vous	>=2_gain_cs	-	-	-	prenatal_ce	-	prenatal_ce-	-	-	-	NDD candidate		--	gain_vousloss_vous	-gain_vous-loss_vous
552891	DNAJC25-GNG10	552891	blue	blue	-	-	-	-	-	-	-	-	-	-	--	-	-	-	--		--	--	----
11044	PAPD7	11044	blue	blue	-	-	-	-	-	-	-	-	-	-	--	-	-	-	--		--	--	----
54472	TOLLIP	54472	blue	blue	-	gain_vous	-	-	-	-	-	-	-	-	--	-	-	-	--		--	gain_vous-	-gain_vous--
5528	FBXO38	5528	loss	prenatal_loss_cs_vous	gain_cs	-	loss_cs	-	-	-	-	-	prenatal_ce	-	prenatal_ce-	-	-	-	NDD candidate		gain_csloss_cs	--	gain_cs-loss_cs-
5529	PPP2R5E	5529	blue	blue	-	-	-	-	-	-	-	-	prenatal_ce	adult_ce	prenatal_ceadult_ce	control_gain	-	-	NDD candidate		--	--	----
5526	PPP2R5B	5526	blue	blue	-	gain_vous	-	-	-	-	-	-	prenatal_ce	adult_ce	prenatal_ceadult_ce	-	-	FMR1	NDD candidate		--	gain_vous-	-gain_vous--
5527	PPP2R5C	5527	blue	blue	-	gain_vous	-	-	-	-	-	-	-	adult_ce	-adult_ce	-	-	-	NDD candidate		--	gain_vous-	-gain_vous--
5375	PMP2	5375	blue	blue	-	-	-	-	-	-	-	-	-	adult_ce	-adult_ce	-	-	-	NDD candidate		--	--	----
3739	KCNA4	3739	blue	blue	-	-	-	-	-	-	-	-	-	-	--	-	-	-	--		--	--	----
3737	KCNA2	3737	blue	blue	-	-	-	-	-	-	-	-	-	-	--	-	-	FMR1	--		--	--	----
3738	KCNA3	3738	blue	blue	-	-	-	-	-	-	-	-	-	-	--	-	-	-	--		--	--	----
3736	KCNA1	3736	blue	blue	-	-	-	-	-	-	-	-	-	adult_ce	-adult_ce	-	-	-	NDD candidate		--	--	----
10133	OPTN	10133	loss	prenatal_loss_cs_vous	-	-	-	loss_vous	-	-	-	>=2_loss_vous	prenatal_ce	-	prenatal_ce-	-	-	-	NDD candidate		--	-loss_vous	---loss_vous
31	ACACA	31	blue	blue	-	-	-	-	-	-	-	-	prenatal_ce	-	prenatal_ce-	control_gain	-	-	NDD candidate		--	--	----
285175	UNC80	285175	blue	blue	-	gain_vous	-	-	-	-	-	-	-	-	--	-	-	-	--		--	gain_vous-	-gain_vous--
1349	COX7B	1349	blue	blue	-	gain_vous	-	-	-	-	-	-	prenatal_ce	adult_ce	prenatal_ceadult_ce	-	-	-	NDD candidate		--	gain_vous-	-gain_vous--
222537	HS3ST5	222537	blue	blue	-	gain_vous	-	-	-	-	-	-	-	adult_ce	-adult_ce	-	-	-	NDD candidate		--	gain_vous-	-gain_vous--
23191	CYFIP1	23191	blue	blue	-	-	-	-	-	-	-	-	prenatal_ce	-	prenatal_ce-	control_gain	control_loss	-	NDD candidate		--	--	----
26999	CYFIP2	26999	blue	blue	-	-	-	-	-	-	-	-	prenatal_ce	-	prenatal_ce-	-	-	FMR1	NDD candidate		--	--	----
1948	EFNB2	1948	blue	blue	-	-	-	-	-	-	-	-	prenatal_ce	-	prenatal_ce-	-	-	-	NDD candidate		--	--	----
25917	THUMPD3	25917	blue	blue	-	-	-	-	-	-	-	-	prenatal_ce	-	prenatal_ce-	-	-	-	NDD candidate		--	--	----
26973	CHORDC1	26973	loss	blue	-	gain_vous	-	loss_vous	-	-	-	>=2_loss_vous	-	-	--	-	-	-	--		--	gain_vousloss_vous	-gain_vous-loss_vous
64077	LHPP	64077	blue	blue	-	-	-	-	-	-	-	-	-	-	--	control_gain	-	-	--		--	--	----
4302	MLLT6	4302	blue	blue	-	-	-	-	-	-	-	-	-	-	--	-	-	-	--		--	--	----
7405	UVRAG	7405	blue	blue	-	-	-	-	-	-	-	-	-	-	--	-	-	-	--		--	--	----
22884	WDR37	22884	loss	blue	gain_cs	gain_vous	loss_cs	loss_vous	-	>=2_gain_vous	>=2_loss_cs	-	-	-	--	-	-	-	--		gain_csloss_cs	gain_vousloss_vous	gain_csgain_vousloss_csloss_vous
8867	SYNJ1	8867	blue	blue	-	gain_vous	-	-	-	-	-	-	-	-	--	-	-	FMR1	--		--	gain_vous-	-gain_vous--
10380	BPNT1	10380	blue	blue	-	-	-	-	-	-	-	-	-	-	--	-	-	-	--		--	--	----
602	BCL3	602	blue	blue	-	-	-	-	-	-	-	-	-	adult_ce	-adult_ce	-	-	-	NDD candidate		--	--	----
100130274	CCDC166	100130274	loss	blue	-	-	-	loss_vous	-	-	-	-	-	-	--	-	-	-	--		--	-loss_vous	---loss_vous
201229	C17orf108	201229	blue	blue	-	gain_vous	-	-	-	-	-	-	-	-	--	-	-	-	--		--	gain_vous-	-gain_vous--
6331	SCN5A	6331	blue	blue	-	gain_vous	-	-	-	>=2_gain_vous	-	-	-	adult_ce	-adult_ce	-	-	-	NDD candidate		--	gain_vous-	-gain_vous--
57348	TTYH1	57348	loss	blue	-	gain_vous	-	loss_vous	-	-	-	-	-	-	--	-	-	FMR1	--		--	gain_vousloss_vous	-gain_vous-loss_vous
9054	NFS1	9054	blue	blue	-	-	-	-	-	-	-	-	-	-	--	-	-	-	--		--	--	----
57198	ATP8B2	57198	blue	blue	-	gain_vous	-	-	-	-	-	-	-	-	--	-	-	-	--		--	gain_vous-	-gain_vous--
79895	ATP8B4	79895	blue	blue	-	-	-	-	-	-	-	-	-	-	--	-	-	-	--		--	--	----
253461	ZBTB38	253461	blue	blue	-	-	-	-	-	-	-	-	-	-	--	-	-	-	--		--	--	----
56674	TMEM9B	56674	blue	blue	-	gain_vous	-	-	-	-	-	-	prenatal_ce	-	prenatal_ce-	-	-	-	NDD candidate		--	gain_vous-	-gain_vous--
57704	GBA2	57704	loss	prenatal_loss_cs_vous	gain_cs	-	loss_cs	-	-	-	-	-	prenatal_ce	adult_ce	prenatal_ceadult_ce	-	-	-	NDD candidate		gain_csloss_cs	--	gain_cs-loss_cs-
5027	P2RX7	5027	blue	blue	-	-	-	-	-	-	-	-	-	-	--	-	-	-	--		--	--	----
54557	SGTB	54557	blue	blue	-	-	-	-	-	-	-	-	-	adult_ce	-adult_ce	-	-	-	NDD candidate		--	--	----
23366	KIAA0895	23366	blue	blue	-	-	-	-	-	-	-	-	-	-	--	control_gain	-	-	--		--	--	----
80128	TRIM46	80128	blue	blue	-	gain_vous	-	-	-	-	-	-	-	adult_ce	-adult_ce	-	-	-	NDD candidate		--	gain_vous-	-gain_vous--
5830	PEX5	5830	blue	blue	-	-	-	-	-	-	-	-	prenatal_ce	-	prenatal_ce-	-	-	-	NDD candidate		--	--	----
5190	PEX6	5190	loss	blue	gain_cs	-	loss_cs	-	-	-	-	-	-	-	--	-	-	-	--		gain_csloss_cs	--	gain_cs-loss_cs-
55800	SCN3B	55800	blue	blue	-	-	-	-	-	-	-	-	prenatal_ce	-	prenatal_ce-	control_gain	-	-	NDD candidate		--	--	----
64168	NECAB1	64168	blue	blue	-	gain_vous	-	-	-	-	-	-	-	-	--	-	-	-	--		--	gain_vous-	-gain_vous--
57471	ERMN	57471	loss	blue	gain_cs	-	loss_cs	-	-	-	-	-	-	-	--	-	-	-	--		gain_csloss_cs	--	gain_cs-loss_cs-
4199	ME1	4199	blue	blue	-	-	-	-	-	-	-	-	-	-	--	-	-	-	--		--	--	----
10873	ME3	10873	loss	blue	-	-	-	loss_vous	-	-	-	>=2_loss_vous	-	adult_ce	-adult_ce	-	-	-	NDD candidate		--	-loss_vous	---loss_vous
2771	GNAI2	2771	blue	blue	-	-	-	-	-	-	-	-	prenatal_ce	adult_ce	prenatal_ceadult_ce	-	-	-	NDD candidate		--	--	----
29110	TBK1	29110	blue	blue	-	-	-	-	-	-	-	-	-	-	--	-	-	-	--		--	--	----
8263	F8A1	8263	blue	blue	-	-	-	-	-	-	-	-	-	-	--	control_gain	-	-	--		--	--	----
1838	DTNB	1838	loss	blue	-	gain_vous	-	loss_vous	-	-	-	>=2_loss_vous	-	adult_ce	-adult_ce	-	-	-	NDD candidate		--	gain_vousloss_vous	-gain_vous-loss_vous
51741	WWOX	51741	blue	blue	-	-	-	-	-	-	-	-	-	-	--	control_gain	control_loss	-	--		--	--	----
26524	LATS2	26524	blue	blue	-	-	-	-	-	-	-	-	-	-	--	-	-	-	--		--	--	----
80725	SRCIN1	80725	blue	blue	-	-	-	-	-	-	-	-	prenatal_ce	-	prenatal_ce-	-	-	FMR1	NDD candidate		--	--	----
1381	CRABP1	1381	blue	blue	-	-	-	-	-	-	-	-	-	-	--	-	-	-	--		--	--	----
147687	ZNF417	147687	blue	blue	-	-	-	-	-	-	-	-	-	-	--	-	-	-	--		--	--	----
7260	TSSC1	7260	blue	blue	-	-	-	-	-	-	-	-	prenatal_ce	adult_ce	prenatal_ceadult_ce	control_gain	-	-	NDD candidate		--	--	----
64121	RRAGC	64121	blue	blue	-	-	-	-	-	-	-	-	prenatal_ce	adult_ce	prenatal_ceadult_ce	-	-	-	NDD candidate		--	--	----
2686	GGT7	2686	blue	blue	-	-	-	-	-	-	-	-	prenatal_ce	-	prenatal_ce-	-	-	-	NDD candidate		--	--	----
80728	ARHGAP39	80728	blue	blue	-	-	-	-	-	-	-	-	-	adult_ce	-adult_ce	control_gain	-	FMR1	NDD candidate		--	--	----
10156	RASA4	10156	blue	blue	-	-	-	-	-	-	-	-	-	-	--	control_gain	control_loss	-	--		--	--	----
11122	PTPRT	11122	blue	blue	-	-	-	-	-	-	-	-	-	adult_ce	-adult_ce	control_gain	-	FMR1	NDD candidate		--	--	----
5802	PTPRS	5802	loss	prenatal_loss_cs_vous	-	gain_vous	-	loss_vous	-	-	-	>=2_loss_vous	prenatal_ce	-	prenatal_ce-	-	-	FMR1	NDD candidate		--	gain_vousloss_vous	-gain_vous-loss_vous
5792	PTPRF	5792	blue	blue	-	-	-	-	-	-	-	-	prenatal_ce	-	prenatal_ce-	-	-	FMR1	NDD candidate		--	--	----
5789	PTPRD	5789	blue	blue	-	-	-	-	-	-	-	-	-	-	--	-	control_loss	FMR1	--		--	--	----
5786	PTPRA	5786	blue	blue	-	gain_vous	-	-	-	-	-	-	prenatal_ce	-	prenatal_ce-	-	-	-	NDD candidate		--	gain_vous-	-gain_vous--
5798	PTPRN	5798	blue	blue	-	gain_vous	-	-	-	-	-	-	-	adult_ce	-adult_ce	-	-	-	NDD candidate		--	gain_vous-	-gain_vous--
5795	PTPRJ	5795	blue	blue	-	-	-	-	-	-	-	-	-	-	--	control_gain	-	FMR1	--		--	--	----
84457	PHYHIPL	84457	blue	blue	-	-	-	-	-	-	-	-	prenatal_ce	adult_ce	prenatal_ceadult_ce	-	-	-	NDD candidate		--	--	----
26130	GAPVD1	26130	blue	blue	-	-	-	-	-	-	-	-	-	-	--	-	-	-	--		--	--	----
10858	CYP46A1	10858	blue	blue	-	-	-	-	-	-	-	-	-	-	--	-	-	-	--		--	--	----
65078	RTN4R	65078	blue	blue	-	-	-	-	-	-	-	-	-	-	--	control_gain	-	FMR1	--		--	--	----
8448	DOC2A	8448	blue	blue	-	-	-	-	-	-	-	-	-	adult_ce	-adult_ce	control_gain	control_loss	-	NDD candidate		--	--	----
8447	DOC2B	8447	blue	blue	-	-	-	-	-	-	-	-	-	adult_ce	-adult_ce	-	control_loss	-	NDD candidate		--	--	----
167681	PRSS35	167681	blue	blue	-	-	-	-	-	-	-	-	-	-	--	-	-	-	--		--	--	----
22885	ABLIM3	22885	blue	blue	-	-	-	-	-	-	-	-	-	adult_ce	-adult_ce	-	-	-	NDD candidate		--	--	----
84448	ABLIM2	84448	blue	blue	-	gain_vous	-	-	-	-	-	-	-	-	--	-	-	-	--		--	gain_vous-	-gain_vous--
114783	LMTK3	114783	blue	blue	-	-	-	-	-	-	-	-	prenatal_ce	-	prenatal_ce-	-	-	FMR1	NDD candidate		--	--	----
4600	MX2	4600	blue	blue	-	-	-	-	-	-	-	-	-	-	--	-	-	-	--		--	--	----
51560	RAB6B	51560	blue	blue	-	-	-	-	-	-	-	-	prenatal_ce	adult_ce	prenatal_ceadult_ce	-	-	-	NDD candidate		--	--	----
10752	CHL1	10752	blue	blue	-	-	-	-	-	-	-	-	prenatal_ce	-	prenatal_ce-	control_gain	control_loss	-	NDD candidate		--	--	----
24138	IFIT5	24138	blue	blue	-	gain_vous	-	-	-	-	-	-	-	-	--	-	-	-	--		--	gain_vous-	-gain_vous--
9636	ISG15	9636	blue	blue	-	-	-	-	-	-	-	-	-	adult_ce	-adult_ce	control_gain	-	-	NDD candidate		--	--	----
10206	TRIM13	10206	blue	blue	-	-	-	-	-	-	-	-	-	-	--	-	control_loss	-	--		--	--	----
84557	MAP1LC3A	84557	blue	blue	-	-	-	-	-	-	-	-	prenatal_ce	-	prenatal_ce-	-	-	-	NDD candidate		--	--	----
81631	MAP1LC3B	81631	loss	blue	-	gain_vous	-	loss_vous	-	-	-	>=2_loss_vous	-	adult_ce	-adult_ce	-	-	-	NDD candidate		--	gain_vousloss_vous	-gain_vous-loss_vous
8911	CACNA1I	8911	blue	blue	-	-	-	-	-	-	-	-	-	-	--	-	-	FMR1	--		--	--	----
2664	GDI1	2664	blue	blue	gain_cs	gain_vous	-	-	>=2_gain_cs	-	-	-	prenatal_ce	-	prenatal_ce-	-	-	-	NDD candidate		gain_cs-	gain_vous-	gain_csgain_vous--
23111	SPG20	23111	blue	blue	-	-	-	-	-	-	-	-	-	-	--	-	-	-	--		--	--	----
9117	SEC22C	9117	blue	blue	-	-	-	-	-	-	-	-	-	adult_ce	-adult_ce	-	-	-	NDD candidate		--	--	----
55824	PAG1	55824	blue	blue	-	-	-	-	-	-	-	-	-	-	--	-	-	-	--		--	--	----
222236	NAPEPLD	222236	blue	blue	-	-	-	-	-	-	-	-	-	adult_ce	-adult_ce	-	-	-	NDD candidate		--	--	----
5354	PLP1	5354	blue	blue	gain_cs	-	-	-	-	-	-	-	-	-	--	-	-	FMR1	--		gain_cs-	--	gain_cs---
23017	FAIM2	23017	blue	blue	-	gain_vous	-	-	-	-	-	-	prenatal_ce	-	prenatal_ce-	-	-	-	NDD candidate		--	gain_vous-	-gain_vous--
883	CCBL1	883	loss	blue	gain_cs	-	loss_cs	-	-	-	>=2_loss_cs	-	-	-	--	-	-	-	--		gain_csloss_cs	--	gain_cs-loss_cs-
3749	KCNC4	3749	blue	blue	-	-	-	-	-	-	-	-	-	-	--	-	-	-	--		--	--	----
3746	KCNC1	3746	blue	blue	-	-	-	-	-	-	-	-	-	-	--	-	-	-	--		--	--	----
158358	KIAA2026	158358	blue	blue	-	gain_vous	-	-	-	-	-	-	-	-	--	-	-	-	--		--	gain_vous-	-gain_vous--
57568	SIPA1L2	57568	blue	blue	-	gain_vous	-	-	-	-	-	-	-	adult_ce	-adult_ce	-	-	FMR1	NDD candidate		--	gain_vous-	-gain_vous--
83887	TTLL2	83887	blue	blue	-	-	-	-	-	-	-	-	-	-	--	control_gain	control_loss	-	--		--	--	----
10297	APC2	10297	blue	blue	-	-	-	-	-	-	-	-	prenatal_ce	-	prenatal_ce-	-	-	FMR1	NDD candidate		--	--	----
222553	SLC35F1	222553	blue	blue	-	-	-	-	-	-	-	-	prenatal_ce	-	prenatal_ce-	-	-	-	NDD candidate		--	--	----
148641	SLC35F3	148641	blue	blue	-	-	-	-	-	-	-	-	-	-	--	-	-	-	--		--	--	----
285172	FAM126B	285172	loss	blue	-	-	loss_cs	-	-	-	-	-	-	-	--	-	-	-	--		-loss_cs	--	--loss_cs-
116173	CMTM5	116173	blue	blue	-	-	-	-	-	-	-	-	-	adult_ce	-adult_ce	-	-	-	NDD candidate		--	--	----
83733	SLC25A18	83733	blue	blue	-	-	-	-	-	-	-	-	-	-	--	-	-	-	--		--	--	----
7278	TUBA3C	7278	blue	blue	-	-	-	-	-	-	-	-	-	-	--	-	-	-	--		--	--	----
112714	TUBA3E	112714	blue	blue	-	-	-	-	-	-	-	-	-	-	--	control_gain	control_loss	-	--		--	--	----
113457	TUBA3D	113457	blue	blue	-	-	-	-	-	-	-	-	-	-	--	control_gain	control_loss	-	--		--	--	----
2893	GRIA4	2893	blue	blue	-	-	-	-	-	-	-	-	-	adult_ce	-adult_ce	control_gain	-	-	NDD candidate		--	--	----
9726	ZNF646	9726	blue	blue	-	-	-	-	-	-	-	-	-	-	--	-	-	-	--		--	--	----
83658	DYNLRB1	83658	blue	blue	-	-	-	-	-	-	-	-	prenatal_ce	adult_ce	prenatal_ceadult_ce	-	-	-	NDD candidate		--	--	----
2788	GNG7	2788	blue	blue	-	gain_vous	-	-	-	-	-	-	-	adult_ce	-adult_ce	-	-	-	NDD candidate		--	gain_vous-	-gain_vous--
2786	GNG4	2786	blue	blue	-	-	-	-	-	-	-	-	prenatal_ce	-	prenatal_ce-	control_gain	-	-	NDD candidate		--	--	----
54331	GNG2	54331	blue	blue	-	-	-	-	-	-	-	-	-	-	--	-	-	-	--		--	--	----
2785	GNG3	2785	blue	blue	-	gain_vous	-	-	-	-	-	-	-	-	--	-	-	-	--		--	gain_vous-	-gain_vous--
84273	C4orf14	84273	blue	blue	-	gain_vous	-	-	-	-	-	-	prenatal_ce	-	prenatal_ce-	-	-	-	NDD candidate		--	gain_vous-	-gain_vous--
1456	CSNK1G3	1456	blue	blue	-	gain_vous	-	-	-	-	-	-	-	adult_ce	-adult_ce	-	-	-	NDD candidate		--	gain_vous-	-gain_vous--
57026	PDXP	57026	blue	blue	-	-	-	-	-	-	-	-	-	adult_ce	-adult_ce	-	-	-	NDD candidate		--	--	----
197258	FUK	197258	blue	blue	-	-	-	-	-	-	-	-	-	-	--	-	-	-	--		--	--	----
222223	KIAA1324L	222223	blue	blue	-	-	-	-	-	-	-	-	-	-	--	control_gain	-	-	--		--	--	----
25820	ARIH1	25820	blue	blue	-	-	-	-	-	-	-	-	prenatal_ce	-	prenatal_ce-	-	-	-	NDD candidate		--	--	----
7122	CLDN5	7122	blue	blue	-	-	-	-	-	-	-	-	prenatal_ce	-	prenatal_ce-	control_gain	-	-	NDD candidate		--	--	----
6252	RTN1	6252	blue	blue	-	-	-	-	-	-	-	-	prenatal_ce	-	prenatal_ce-	-	-	FMR1	NDD candidate		--	--	----
10322	SMYD5	10322	blue	blue	-	-	-	-	-	-	-	-	-	-	--	-	-	-	--		--	--	----
10313	RTN3	10313	blue	blue	-	-	-	-	-	-	-	-	prenatal_ce	adult_ce	prenatal_ceadult_ce	-	-	FMR1	NDD candidate		--	--	----
57827	C6orf47	57827	blue	blue	-	-	-	-	-	-	-	-	-	-	--	-	-	-	--		--	--	----
92017	SNX29	92017	blue	blue	-	-	-	-	-	-	-	-	-	adult_ce	-adult_ce	-	control_loss	-	NDD candidate		--	--	----
81609	SNX27	81609	blue	blue	-	-	-	-	-	-	-	-	prenatal_ce	adult_ce	prenatal_ceadult_ce	-	-	-	NDD candidate		--	--	----
146923	RUNDC1	146923	blue	blue	-	-	-	-	-	-	-	-	-	adult_ce	-adult_ce	-	-	-	NDD candidate		--	--	----
3175	ONECUT1	3175	blue	blue	-	-	-	-	-	-	-	-	-	-	--	-	-	-	--		--	--	----
24145	PANX1	24145	loss	blue	-	gain_vous	-	loss_vous	-	-	-	-	-	-	--	-	-	-	--		--	gain_vousloss_vous	-gain_vous-loss_vous
10472	ZNF238	10472	loss	prenatal_loss_cs_vous	-	-	loss_cs	-	-	-	-	-	prenatal_ce	-	prenatal_ce-	-	-	FMR1	NDD candidate		-loss_cs	--	--loss_cs-
11033	ADAP1	11033	blue	blue	-	-	-	-	-	-	-	-	-	-	--	control_gain	-	FMR1	--		--	--	----
10246	SLC17A2	10246	blue	blue	-	-	-	-	-	-	-	-	-	-	--	-	-	-	--		--	--	----
256586	LYSMD2	256586	blue	blue	-	-	-	-	-	-	-	-	-	-	--	-	-	-	--		--	--	----
388695	LYSMD1	388695	blue	blue	-	-	-	-	-	-	-	-	-	-	--	-	-	-	--		--	--	----
153090	DAB2IP	153090	blue	blue	-	-	-	-	-	-	-	-	prenatal_ce	-	prenatal_ce-	-	-	FMR1	NDD candidate		--	--	----
2475	MTOR	2475	blue	blue	-	-	-	-	-	-	-	-	-	-	--	-	-	FMR1	--		--	--	----
440730	TRIM67	440730	blue	blue	-	-	-	-	-	-	-	-	-	-	--	-	-	-	--		--	--	----
388963	C2orf81	388963	blue	blue	-	-	-	-	-	-	-	-	-	adult_ce	-adult_ce	-	-	-	NDD candidate		--	--	----
4974	OMG	4974	loss	blue	gain_cs	-	loss_cs	-	-	-	>=2_loss_cs	-	-	-	--	-	-	-	--		gain_csloss_cs	--	gain_cs-loss_cs-
205327	C2orf69	205327	loss	blue	-	-	loss_cs	-	-	-	-	-	-	-	--	-	-	-	--		-loss_cs	--	--loss_cs-
388969	C2orf68	388969	blue	blue	-	-	-	-	-	-	-	-	-	-	--	-	-	-	--		--	--	----
84281	C2orf88	84281	blue	blue	-	gain_vous	-	-	-	-	-	-	-	-	--	-	-	-	--		--	gain_vous-	-gain_vous--
56262	LRRC8A	56262	loss	prenatal_loss_cs_vous	gain_cs	-	loss_cs	-	-	-	>=2_loss_cs	-	prenatal_ce	-	prenatal_ce-	-	-	-	NDD candidate		gain_csloss_cs	--	gain_cs-loss_cs-
3092	HIP1	3092	blue	blue	-	-	-	-	-	-	-	-	-	adult_ce	-adult_ce	control_gain	-	-	NDD candidate		--	--	----
9792	SERTAD2	9792	loss	blue	gain_cs	-	loss_cs	-	-	-	-	-	-	-	--	-	-	-	--		gain_csloss_cs	--	gain_cs-loss_cs-
54826	GIN1	54826	blue	blue	-	-	-	-	-	-	-	-	-	-	--	-	-	-	--		--	--	----
6832	SUPV3L1	6832	blue	blue	-	-	-	-	-	-	-	-	-	adult_ce	-adult_ce	-	-	-	NDD candidate		--	--	----
5494	PPM1A	5494	blue	blue	-	-	-	-	-	-	-	-	-	-	--	-	-	-	--		--	--	----
4855	NOTCH4	4855	blue	blue	-	-	-	-	-	-	-	-	-	-	--	-	-	-	--		--	--	----
4851	NOTCH1	4851	blue	blue	gain_cs	-	-	-	-	-	-	-	-	-	--	-	-	-	--		gain_cs-	--	gain_cs---
4854	NOTCH3	4854	blue	blue	-	-	-	-	-	-	-	-	-	-	--	-	-	-	--		--	--	----
146223	CMTM4	146223	blue	blue	-	-	-	-	-	-	-	-	-	-	--	-	-	-	--		--	--	----
79027	ZNF655	79027	blue	blue	-	gain_vous	-	-	-	>=2_gain_vous	-	-	-	-	--	-	-	-	--		--	gain_vous-	-gain_vous--
79083	MLPH	79083	blue	blue	-	-	-	-	-	-	-	-	-	adult_ce	-adult_ce	control_gain	-	-	NDD candidate		--	--	----
11188	NISCH	11188	blue	blue	-	-	-	-	-	-	-	-	prenatal_ce	-	prenatal_ce-	-	-	FMR1	NDD candidate		--	--	----
9693	RAPGEF2	9693	blue	blue	-	-	-	-	-	-	-	-	-	adult_ce	-adult_ce	-	-	FMR1	NDD candidate		--	--	----
10411	RAPGEF3	10411	blue	blue	-	-	-	-	-	-	-	-	-	-	--	-	-	-	--		--	--	----
6095	RORA	6095	loss	blue	-	gain_vous	-	loss_vous	-	-	-	-	-	-	--	-	-	-	--		--	gain_vousloss_vous	-gain_vous-loss_vous
79982	DNAJB14	79982	blue	blue	-	-	-	-	-	-	-	-	-	adult_ce	-adult_ce	-	-	-	NDD candidate		--	--	----
23633	KPNA6	23633	blue	blue	-	-	-	-	-	-	-	-	-	-	--	-	-	-	--		--	--	----
3841	KPNA5	3841	blue	blue	-	-	-	-	-	-	-	-	-	adult_ce	-adult_ce	-	-	-	NDD candidate		--	--	----
3836	KPNA1	3836	blue	blue	-	-	-	-	-	-	-	-	prenatal_ce	-	prenatal_ce-	-	-	-	NDD candidate		--	--	----
369	ARAF	369	blue	blue	-	-	-	-	-	-	-	-	-	-	--	-	-	-	--		--	--	----
342035	GLDN	342035	blue	blue	-	-	-	-	-	-	-	-	-	-	--	-	-	-	--		--	--	----
1380	CR2	1380	blue	blue	-	-	-	-	-	-	-	-	-	-	--	-	-	-	--		--	--	----
387104	C6orf174	387104	blue	blue	-	-	-	-	-	-	-	-	prenatal_ce	-	prenatal_ce-	-	-	-	NDD candidate		--	--	----
57787	MARK4	57787	blue	blue	-	gain_vous	-	-	-	-	-	-	prenatal_ce	-	prenatal_ce-	-	-	-	NDD candidate		--	gain_vous-	-gain_vous--
4139	MARK1	4139	blue	blue	-	-	-	-	-	-	-	-	prenatal_ce	-	prenatal_ce-	-	-	-	NDD candidate		--	--	----
2011	MARK2	2011	blue	blue	-	-	-	-	-	-	-	-	prenatal_ce	-	prenatal_ce-	-	-	-	NDD candidate		--	--	----
4140	MARK3	4140	blue	blue	-	-	-	-	-	-	-	-	prenatal_ce	adult_ce	prenatal_ceadult_ce	-	-	-	NDD candidate		--	--	----
116966	WDR17	116966	blue	blue	-	gain_vous	-	-	-	>=2_gain_vous	-	-	-	-	--	-	-	-	--		--	gain_vous-	-gain_vous--
9289	GPR56	9289	blue	blue	-	gain_vous	-	-	-	-	-	-	prenatal_ce	-	prenatal_ce-	-	-	-	NDD candidate		--	gain_vous-	-gain_vous--
5519	PPP2R1B	5519	blue	blue	-	-	-	-	-	-	-	-	-	adult_ce	-adult_ce	-	-	-	NDD candidate		--	--	----
26520	TIMM9	26520	loss	blue	-	-	-	loss_vous	-	-	-	-	-	adult_ce	-adult_ce	-	-	-	NDD candidate		--	-loss_vous	---loss_vous
8239	USP9X	8239	blue	blue	gain_cs	gain_vous	-	-	-	>=2_gain_vous	-	-	prenatal_ce	-	prenatal_ce-	-	-	FMR1	NDD candidate		gain_cs-	gain_vous-	gain_csgain_vous--
8287	USP9Y	8287	blue	blue	-	-	-	-	-	-	-	-	-	-	--	-	-	-	--		--	--	----
8976	WASL	8976	blue	blue	-	gain_vous	-	-	-	-	-	-	-	adult_ce	-adult_ce	-	-	-	NDD candidate		--	gain_vous-	-gain_vous--
9587	MAD2L1BP	9587	loss	blue	gain_cs	-	loss_cs	-	-	-	-	-	-	-	--	-	-	-	--		gain_csloss_cs	--	gain_cs-loss_cs-
219738	C10orf35	219738	blue	blue	-	-	-	-	-	-	-	-	-	-	--	-	-	-	--		--	--	----
84444	DOT1L	84444	blue	blue	-	-	-	-	-	-	-	-	-	-	--	-	-	FMR1	--		--	--	----
23221	RHOBTB2	23221	blue	blue	-	-	-	-	-	-	-	-	-	-	--	-	-	FMR1	--		--	--	----
9886	RHOBTB1	9886	blue	blue	-	-	-	-	-	-	-	-	-	adult_ce	-adult_ce	-	-	-	NDD candidate		--	--	----
129563	DIS3L2	129563	blue	blue	-	-	-	-	-	-	-	-	-	adult_ce	-adult_ce	control_gain	control_loss	-	NDD candidate		--	--	----
55914	ERBB2IP	55914	blue	blue	-	-	-	-	-	-	-	-	-	-	--	-	-	-	--		--	--	----
51368	TEX264	51368	blue	blue	-	-	-	-	-	-	-	-	-	-	--	-	-	-	--		--	--	----
60509	AGBL5	60509	blue	blue	-	-	-	-	-	-	-	-	-	-	--	-	-	-	--		--	--	----
3208	HPCA	3208	blue	blue	-	gain_vous	-	-	-	-	-	-	prenatal_ce	-	prenatal_ce-	-	-	-	NDD candidate		--	gain_vous-	-gain_vous--
57326	PBXIP1	57326	blue	blue	-	gain_vous	-	-	-	-	-	-	-	-	--	-	-	-	--		--	gain_vous-	-gain_vous--
130132	RFTN2	130132	blue	blue	-	-	-	-	-	-	-	-	-	-	--	-	-	-	--		--	--	----
89796	NAV1	89796	loss	prenatal_loss_cs_vous	-	-	-	loss_vous	-	-	-	>=2_loss_vous	prenatal_ce	-	prenatal_ce-	-	-	FMR1	NDD candidate		--	-loss_vous	---loss_vous
1454	CSNK1E	1454	blue	blue	-	-	-	-	-	-	-	-	prenatal_ce	adult_ce	prenatal_ceadult_ce	-	-	-	NDD candidate		--	--	----
83892	KCTD10	83892	blue	blue	-	-	-	-	-	-	-	-	-	-	--	-	-	-	--		--	--	----
79047	KCTD15	79047	blue	blue	-	-	-	-	-	-	-	-	prenatal_ce	adult_ce	prenatal_ceadult_ce	control_gain	-	-	NDD candidate		--	--	----
81034	SLC25A32	81034	blue	blue	-	gain_vous	-	-	-	>=2_gain_vous	-	-	-	-	--	-	-	-	--		--	gain_vous-	-gain_vous--
3766	KCNJ10	3766	blue	blue	-	-	-	-	-	-	-	-	-	adult_ce	-adult_ce	-	-	-	NDD candidate		--	--	----
84790	TUBA1C	84790	blue	blue	-	-	-	-	-	-	-	-	prenatal_ce	adult_ce	prenatal_ceadult_ce	-	-	-	NDD candidate		--	--	----
10376	TUBA1B	10376	blue	blue	-	-	-	-	-	-	-	-	-	-	--	-	-	-	--		--	--	----
7846	TUBA1A	7846	blue	blue	-	-	-	-	-	-	-	-	prenatal_ce	-	prenatal_ce-	-	-	-	NDD candidate		--	--	----
152404	IGSF11	152404	blue	blue	-	-	-	-	-	-	-	-	-	-	--	control_gain	-	-	--		--	--	----
3588	IL10RB	3588	blue	blue	-	-	-	-	-	-	-	-	-	-	--	-	-	-	--		--	--	----
284716	RIMKLA	284716	blue	blue	-	gain_vous	-	-	-	-	-	-	-	-	--	-	-	-	--		--	gain_vous-	-gain_vous--
6874	TAF4	6874	blue	blue	-	gain_vous	-	-	-	-	-	-	-	-	--	-	-	-	--		--	gain_vous-	-gain_vous--
3163	HMOX2	3163	blue	blue	gain_cs	gain_vous	-	-	-	-	-	-	-	-	--	-	-	-	--		gain_cs-	gain_vous-	gain_csgain_vous--
63916	ELMO2	63916	blue	blue	-	-	-	-	-	-	-	-	prenatal_ce	-	prenatal_ce-	-	-	FMR1	NDD candidate		--	--	----
140731	ANKRD60	140731	blue	blue	-	-	-	-	-	-	-	-	-	-	--	-	-	-	--		--	--	----
1173	AP2M1	1173	blue	blue	-	-	-	-	-	-	-	-	prenatal_ce	adult_ce	prenatal_ceadult_ce	-	-	-	NDD candidate		--	--	----
167127	UGT3A2	167127	blue	blue	-	-	-	-	-	-	-	-	-	-	--	-	-	-	--		--	--	----
112936	VPS26B	112936	blue	blue	-	gain_vous	-	-	-	-	-	-	prenatal_ce	adult_ce	prenatal_ceadult_ce	-	-	-	NDD candidate		--	gain_vous-	-gain_vous--
5019	OXCT1	5019	blue	blue	-	-	-	-	-	-	-	-	prenatal_ce	adult_ce	prenatal_ceadult_ce	-	-	-	NDD candidate		--	--	----
5152	PDE9A	5152	blue	blue	-	-	-	-	-	-	-	-	prenatal_ce	adult_ce	prenatal_ceadult_ce	-	-	-	NDD candidate		--	--	----
11113	CIT	11113	blue	blue	-	-	-	-	-	-	-	-	-	-	--	-	-	FMR1	--		--	--	----
375057	C1orf95	375057	blue	blue	gain_cs	-	-	-	-	-	-	-	-	-	--	-	-	-	--		gain_cs-	--	gain_cs---
2817	GPC1	2817	loss	prenatal_loss_cs_vous	gain_cs	-	loss_cs	-	-	-	-	-	prenatal_ce	adult_ce	prenatal_ceadult_ce	-	-	-	NDD candidate		gain_csloss_cs	--	gain_cs-loss_cs-
2239	GPC4	2239	blue	blue	-	-	-	-	-	-	-	-	-	-	--	-	-	-	--		--	--	----
2262	GPC5	2262	blue	blue	-	-	-	-	-	-	-	-	-	-	--	control_gain	control_loss	-	--		--	--	----
123606	NIPA1	123606	blue	blue	-	-	-	-	-	-	-	-	-	-	--	control_gain	control_loss	-	--		--	--	----
5290	PIK3CA	5290	blue	blue	-	gain_vous	-	-	-	>=2_gain_vous	-	-	-	-	--	-	-	-	--		--	gain_vous-	-gain_vous--
5291	PIK3CB	5291	blue	blue	-	gain_vous	-	-	-	-	-	-	-	-	--	-	-	-	--		--	gain_vous-	-gain_vous--
57688	ZSWIM6	57688	blue	blue	-	gain_vous	-	-	-	-	-	-	-	-	--	-	-	-	--		--	gain_vous-	-gain_vous--
23355	VPS8	23355	loss	blue	-	-	-	loss_vous	-	-	-	>=2_loss_vous	-	-	--	-	-	-	--		--	-loss_vous	---loss_vous
4099	MAG	4099	blue	blue	-	-	-	-	-	-	-	-	-	-	--	-	-	-	--		--	--	----
8140	SLC7A5	8140	loss	prenatal_loss_cs_vous	gain_cs	gain_vous	loss_cs	-	-	-	-	-	prenatal_ce	-	prenatal_ce-	-	-	-	NDD candidate		gain_csloss_cs	gain_vous-	gain_csgain_vousloss_cs-
51466	EVL	51466	blue	blue	-	-	-	-	-	-	-	-	prenatal_ce	adult_ce	prenatal_ceadult_ce	-	-	-	NDD candidate		--	--	----
64218	SEMA4A	64218	blue	blue	-	-	-	-	-	-	-	-	-	-	--	-	-	-	--		--	--	----
84255	SLC37A3	84255	blue	blue	-	-	-	-	-	-	-	-	-	-	--	control_gain	-	-	--		--	--	----
30818	KCNIP3	30818	blue	blue	-	gain_vous	-	-	-	>=2_gain_vous	-	-	-	-	--	-	-	-	--		--	gain_vous-	-gain_vous--
29945	ANAPC4	29945	loss	blue	-	gain_vous	-	loss_vous	-	-	-	>=2_loss_vous	-	-	--	-	-	-	--		--	gain_vousloss_vous	-gain_vous-loss_vous
6196	RPS6KA2	6196	blue	blue	-	-	-	-	-	-	-	-	-	-	--	control_gain	-	-	--		--	--	----
9252	RPS6KA5	9252	blue	blue	-	-	-	-	-	-	-	-	-	adult_ce	-adult_ce	-	-	-	NDD candidate		--	--	----
375337	C3orf77	375337	blue	blue	-	-	-	-	-	-	-	-	-	-	--	-	-	-	--		--	--	----
9217	VAPB	9217	blue	blue	-	gain_vous	-	-	-	-	-	-	-	adult_ce	-adult_ce	-	-	-	NDD candidate		--	gain_vous-	-gain_vous--
9218	VAPA	9218	blue	blue	-	-	-	-	-	-	-	-	prenatal_ce	-	prenatal_ce-	-	-	-	NDD candidate		--	--	----
201299	RDM1	201299	blue	blue	-	gain_vous	-	-	-	-	-	-	-	-	--	-	-	-	--		--	gain_vous-	-gain_vous--
26056	RAB11FIP5	26056	blue	blue	-	-	-	-	-	-	-	-	-	adult_ce	-adult_ce	-	-	-	NDD candidate		--	--	----
140683	BPIFA2	140683	blue	blue	-	-	-	-	-	-	-	-	-	-	--	-	control_loss	-	--		--	--	----
128861	BPIFA3	128861	blue	blue	-	-	-	-	-	-	-	-	-	-	--	-	control_loss	-	--		--	--	----
6696	SPP1	6696	blue	blue	-	-	-	-	-	-	-	-	-	-	--	-	-	-	--		--	--	----
55860	ACTR10	55860	loss	prenatal_loss_cs_vous	-	-	-	loss_vous	-	-	-	-	prenatal_ce	adult_ce	prenatal_ceadult_ce	-	-	-	NDD candidate		--	-loss_vous	---loss_vous
56270	WDR45L	56270	loss	prenatal_loss_cs_vous	-	gain_vous	-	loss_vous	>=2_gain_cs	>=2_gain_vous	-	>=2_loss_vous	prenatal_ce	adult_ce	prenatal_ceadult_ce	-	-	-	NDD candidate		--	gain_vousloss_vous	-gain_vous-loss_vous
5195	PEX14	5195	blue	blue	-	gain_vous	-	-	-	-	-	-	-	-	--	-	-	-	--		--	gain_vous-	-gain_vous--
7461	CLIP2	7461	blue	blue	-	-	-	-	-	-	-	-	prenatal_ce	-	prenatal_ce-	control_gain	-	-	NDD candidate		--	--	----
6249	CLIP1	6249	blue	blue	-	-	-	-	-	-	-	-	-	-	--	control_gain	-	-	--		--	--	----
961	CD47	961	blue	blue	-	-	-	-	-	-	-	-	prenatal_ce	-	prenatal_ce-	-	-	-	NDD candidate		--	--	----
53917	RAB24	53917	loss	prenatal_loss_cs_vous	gain_cs	-	loss_cs	-	-	-	-	-	prenatal_ce	-	prenatal_ce-	-	-	-	NDD candidate		gain_csloss_cs	--	gain_cs-loss_cs-
25837	RAB26	25837	loss	blue	-	-	-	loss_vous	-	-	-	>=2_loss_vous	-	-	--	-	-	-	--		--	-loss_vous	---loss_vous
5287	PIK3C2B	5287	blue	blue	-	-	-	-	-	-	-	-	-	-	--	-	-	-	--		--	--	----
2742	GLRA2	2742	blue	blue	-	-	-	-	-	-	-	-	-	-	--	-	-	-	--		--	--	----
199221	DZIP1L	199221	blue	blue	-	-	-	-	-	-	-	-	-	-	--	-	-	-	--		--	--	----
10120	ACTR1B	10120	blue	blue	-	-	-	-	-	-	-	-	prenatal_ce	adult_ce	prenatal_ceadult_ce	control_gain	-	-	NDD candidate		--	--	----
10121	ACTR1A	10121	blue	blue	-	-	-	-	-	-	-	-	prenatal_ce	adult_ce	prenatal_ceadult_ce	-	-	-	NDD candidate		--	--	----
4168	MCF2	4168	blue	blue	-	-	-	-	-	-	-	-	-	-	--	control_gain	-	-	--		--	--	----
5305	PIP4K2A	5305	blue	blue	-	-	-	-	-	-	-	-	-	-	--	-	-	-	--		--	--	----
8396	PIP4K2B	8396	blue	blue	-	-	-	-	-	-	-	-	prenatal_ce	adult_ce	prenatal_ceadult_ce	-	-	-	NDD candidate		--	--	----
56992	KIF15	56992	blue	blue	-	-	-	-	-	-	-	-	-	-	--	-	-	-	--		--	--	----
51380	CSAD	51380	blue	blue	-	-	-	-	-	-	-	-	-	-	--	-	-	-	--		--	--	----
9910	RABGAP1L	9910	blue	blue	-	-	-	-	-	-	-	-	-	adult_ce	-adult_ce	control_gain	control_loss	-	NDD candidate		--	--	----
4045	LSAMP	4045	loss	blue	gain_cs	-	loss_cs	-	-	-	-	-	-	-	--	-	-	-	--		gain_csloss_cs	--	gain_cs-loss_cs-
5058	PAK1	5058	blue	blue	-	-	-	-	-	-	-	-	prenatal_ce	adult_ce	prenatal_ceadult_ce	-	-	-	NDD candidate		--	--	----
5062	PAK2	5062	loss	prenatal_loss_cs_vous	gain_cs	gain_vous	loss_cs	-	-	>=2_gain_vous	>=2_loss_cs	-	prenatal_ce	-	prenatal_ce-	-	-	-	NDD candidate		gain_csloss_cs	gain_vous-	gain_csgain_vousloss_cs-
26251	KCNG2	26251	loss	blue	gain_cs	-	loss_cs	loss_vous	-	-	>=2_loss_cs	>=2_loss_vous	-	-	--	-	-	-	--		gain_csloss_cs	-loss_vous	gain_cs-loss_csloss_vous
79598	CEP97	79598	blue	blue	-	-	-	-	-	-	-	-	-	-	--	-	-	-	--		--	--	----
10203	CALCRL	10203	blue	blue	-	-	-	-	-	-	-	-	-	-	--	-	control_loss	-	--		--	--	----
23673	STX12	23673	blue	blue	-	gain_vous	-	-	-	-	-	-	prenatal_ce	-	prenatal_ce-	-	-	-	NDD candidate		--	gain_vous-	-gain_vous--
114088	TRIM9	114088	blue	blue	-	-	-	-	-	-	-	-	-	adult_ce	-adult_ce	-	-	FMR1	NDD candidate		--	--	----
5217	PFN2	5217	loss	prenatal_loss_cs_vous	-	-	loss_cs	-	-	-	-	-	prenatal_ce	adult_ce	prenatal_ceadult_ce	-	-	-	NDD candidate		-loss_cs	--	--loss_cs-
10612	TRIM3	10612	blue	blue	-	gain_vous	-	-	-	-	-	-	-	-	--	-	-	FMR1	--		--	gain_vous-	-gain_vous--
23321	TRIM2	23321	blue	blue	-	-	-	-	-	-	-	-	prenatal_ce	-	prenatal_ce-	-	-	FMR1	NDD candidate		--	--	----
8522	GAS7	8522	blue	blue	-	-	-	-	-	-	-	-	prenatal_ce	-	prenatal_ce-	control_gain	-	FMR1	NDD candidate		--	--	----
338692	ANKRD13D	338692	blue	blue	-	-	-	-	-	-	-	-	prenatal_ce	-	prenatal_ce-	-	-	-	NDD candidate		--	--	----
57614	KIAA1468	57614	blue	blue	-	gain_vous	-	-	-	>=2_gain_vous	-	-	-	-	--	-	-	-	--		--	gain_vous-	-gain_vous--
57613	KIAA1467	57613	loss	blue	gain_cs	-	loss_cs	-	-	-	-	-	-	-	--	-	-	-	--		gain_csloss_cs	--	gain_cs-loss_cs-
214	ALCAM	214	blue	blue	-	gain_vous	-	-	-	-	-	-	-	-	--	-	-	-	--		--	gain_vous-	-gain_vous--
55803	ADAP2	55803	loss	blue	gain_cs	gain_vous	loss_cs	-	-	>=2_gain_vous	>=2_loss_cs	-	-	adult_ce	-adult_ce	-	-	-	NDD candidate		gain_csloss_cs	gain_vous-	gain_csgain_vousloss_cs-
253725	FAM21C	253725	blue	blue	-	-	-	-	-	-	-	-	-	-	--	control_gain	-	-	--		--	--	----
387680	FAM21A	387680	blue	blue	-	-	-	-	-	-	-	-	-	-	--	-	control_loss	FMR1	--		--	--	----
344558	SH3RF3	344558	loss	blue	-	-	-	loss_vous	-	-	-	>=2_loss_vous	-	-	--	-	-	-	--		--	-loss_vous	---loss_vous
57630	SH3RF1	57630	blue	blue	-	-	-	-	-	-	-	-	-	-	--	-	-	-	--		--	--	----
10652	YKT6	10652	blue	blue	-	-	-	-	-	-	-	-	prenatal_ce	adult_ce	prenatal_ceadult_ce	-	-	-	NDD candidate		--	--	----
23141	ANKLE2	23141	blue	blue	-	-	-	-	-	-	-	-	-	-	--	control_gain	-	-	--		--	--	----
285590	SH3PXD2B	285590	blue	blue	-	-	-	-	-	-	-	-	-	-	--	-	-	-	--		--	--	----
7275	TUB	7275	blue	blue	-	-	-	-	-	-	-	-	-	-	--	-	-	-	--		--	--	----
375790	AGRN	375790	blue	blue	-	-	-	-	-	-	-	-	-	-	--	control_gain	control_loss	FMR1	--		--	--	----
55684	C9orf86	55684	blue	blue	gain_cs	-	-	-	-	-	-	-	prenatal_ce	-	prenatal_ce-	-	-	-	NDD candidate		gain_cs-	--	gain_cs---
2534	FYN	2534	blue	blue	-	-	-	-	-	-	-	-	prenatal_ce	-	prenatal_ce-	-	-	FMR1	NDD candidate		--	--	----
23484	LEPROTL1	23484	blue	blue	-	-	-	-	-	-	-	-	prenatal_ce	-	prenatal_ce-	-	-	-	NDD candidate		--	--	----
22902	RUFY3	22902	blue	blue	-	-	-	-	-	-	-	-	prenatal_ce	-	prenatal_ce-	-	-	-	NDD candidate		--	--	----
55680	RUFY2	55680	blue	blue	-	-	-	-	-	-	-	-	-	-	--	-	-	-	--		--	--	----
9267	CYTH1	9267	blue	blue	-	-	-	-	-	-	-	-	-	-	--	-	-	-	--		--	--	----
84303	CHCHD6	84303	blue	blue	-	-	-	-	-	-	-	-	prenatal_ce	-	prenatal_ce-	-	-	-	NDD candidate		--	--	----
9265	CYTH3	9265	blue	blue	-	gain_vous	-	-	-	-	-	-	-	adult_ce	-adult_ce	-	-	-	NDD candidate		--	gain_vous-	-gain_vous--
9266	CYTH2	9266	blue	blue	-	-	-	-	-	-	-	-	prenatal_ce	adult_ce	prenatal_ceadult_ce	-	-	-	NDD candidate		--	--	----
6683	SPAST	6683	blue	blue	-	gain_vous	-	-	-	-	-	-	prenatal_ce	adult_ce	prenatal_ceadult_ce	-	-	-	NDD candidate		--	gain_vous-	-gain_vous--
1152	CKB	1152	blue	blue	-	gain_vous	-	-	-	-	-	-	prenatal_ce	adult_ce	prenatal_ceadult_ce	-	-	FMR1	NDD candidate		--	gain_vous-	-gain_vous--
5066	PAM	5066	blue	blue	-	-	-	-	-	-	-	-	-	adult_ce	-adult_ce	-	control_loss	-	NDD candidate		--	--	----
6875	TAF4B	6875	blue	blue	-	-	-	-	-	-	-	-	-	-	--	-	-	-	--		--	--	----
1641	DCX	1641	blue	blue	-	gain_vous	-	-	-	>=2_gain_vous	-	-	prenatal_ce	adult_ce	prenatal_ceadult_ce	-	-	-	NDD candidate		--	gain_vous-	-gain_vous--
8065	CUL5	8065	blue	blue	-	-	-	-	-	-	-	-	-	-	--	-	-	-	--		--	--	----
1638	DCT	1638	blue	blue	-	-	-	-	-	-	-	-	-	-	--	-	-	-	--		--	--	----
8454	CUL1	8454	blue	blue	-	-	-	-	-	-	-	-	prenatal_ce	adult_ce	prenatal_ceadult_ce	-	-	-	NDD candidate		--	--	----
8453	CUL2	8453	blue	blue	-	-	-	-	-	-	-	-	prenatal_ce	adult_ce	prenatal_ceadult_ce	control_gain	-	-	NDD candidate		--	--	----
8452	CUL3	8452	blue	blue	-	-	-	-	-	-	-	-	prenatal_ce	adult_ce	prenatal_ceadult_ce	-	-	-	NDD candidate		--	--	----
2775	GNAO1	2775	blue	blue	-	-	-	-	-	-	-	-	prenatal_ce	adult_ce	prenatal_ceadult_ce	-	-	FMR1	NDD candidate		--	--	----
2597	GAPDH	2597	blue	blue	-	-	-	-	-	-	-	-	prenatal_ce	adult_ce	prenatal_ceadult_ce	-	-	-	NDD candidate		--	--	----
92675	DTD1	92675	blue	blue	-	-	-	-	-	-	-	-	prenatal_ce	-	prenatal_ce-	-	-	-	NDD candidate		--	--	----
394	ARHGAP5	394	blue	blue	-	gain_vous	-	-	-	>=2_gain_vous	-	-	-	adult_ce	-adult_ce	-	-	-	NDD candidate		--	gain_vous-	-gain_vous--
221458	KIF6	221458	blue	blue	-	-	-	-	-	-	-	-	-	-	--	control_gain	-	-	--		--	--	----
22824	HSPA4L	22824	blue	blue	-	gain_vous	-	-	-	-	-	-	-	adult_ce	-adult_ce	-	-	-	NDD candidate		--	gain_vous-	-gain_vous--
6520	SLC3A2	6520	blue	blue	-	gain_vous	-	-	-	-	-	-	prenatal_ce	-	prenatal_ce-	-	-	-	NDD candidate		--	gain_vous-	-gain_vous--
151516	ASPRV1	151516	blue	blue	-	-	-	-	-	-	-	-	-	-	--	-	-	-	--		--	--	----
4340	MOG	4340	blue	blue	-	-	-	-	-	-	-	-	-	-	--	-	-	-	--		--	--	----
4916	NTRK3	4916	blue	blue	-	gain_vous	-	-	-	-	-	-	-	adult_ce	-adult_ce	-	-	FMR1	NDD candidate		--	gain_vous-	-gain_vous--
23108	RAP1GAP2	23108	blue	blue	-	-	-	-	-	-	-	-	-	-	--	control_gain	-	FMR1	--		--	--	----
100533181	FXYD6-FXYD2	100533181	blue	blue	-	-	-	-	-	-	-	-	-	-	--	control_gain	-	-	--		--	--	----
57118	CAMK1D	57118	blue	blue	-	gain_vous	-	-	-	-	-	-	prenatal_ce	adult_ce	prenatal_ceadult_ce	-	-	-	NDD candidate		--	gain_vous-	-gain_vous--
266812	NAP1L5	266812	blue	blue	-	-	-	-	-	-	-	-	prenatal_ce	adult_ce	prenatal_ceadult_ce	-	-	-	NDD candidate		--	--	----
9628	RGS6	9628	blue	blue	-	-	-	-	-	-	-	-	-	adult_ce	-adult_ce	-	-	-	NDD candidate		--	--	----
6000	RGS7	6000	blue	blue	-	-	-	-	-	-	-	-	-	-	--	control_gain	-	-	--		--	--	----
5998	RGS3	5998	blue	blue	-	-	-	-	-	-	-	-	-	-	--	-	-	-	--		--	--	----
57189	KIAA1147	57189	blue	blue	-	-	-	-	-	-	-	-	-	-	--	-	-	-	--		--	--	----
83856	FSD1L	83856	blue	blue	-	gain_vous	-	-	-	>=2_gain_vous	-	-	-	adult_ce	-adult_ce	-	-	-	NDD candidate		--	gain_vous-	-gain_vous--
123283	TARSL2	123283	blue	blue	-	-	-	-	-	-	-	-	-	-	--	control_gain	control_loss	-	--		--	--	----
23732	FRRS1L	23732	blue	blue	-	-	-	-	-	-	-	-	-	-	--	-	-	-	--		--	--	----
9710	KIAA0355	9710	blue	blue	-	-	-	-	-	-	-	-	-	adult_ce	-adult_ce	-	-	-	NDD candidate		--	--	----
11156	PTP4A3	11156	blue	blue	-	-	-	-	-	-	-	-	prenatal_ce	-	prenatal_ce-	-	-	-	NDD candidate		--	--	----
221400	TDRD6	221400	blue	blue	-	-	-	-	-	-	-	-	-	-	--	-	-	-	--		--	--	----
10947	AP3M2	10947	blue	blue	-	gain_vous	-	-	-	-	-	-	prenatal_ce	-	prenatal_ce-	-	-	-	NDD candidate		--	gain_vous-	-gain_vous--
8672	EIF4G3	8672	blue	blue	-	-	-	-	-	-	-	-	prenatal_ce	adult_ce	prenatal_ceadult_ce	-	-	FMR1	NDD candidate		--	--	----
120114	FAT3	120114	blue	blue	-	gain_vous	-	-	-	-	-	-	-	-	--	-	-	FMR1	--		--	gain_vous-	-gain_vous--
221786	FAM200A	221786	blue	blue	-	gain_vous	-	-	-	>=2_gain_vous	-	-	-	-	--	-	-	-	--		--	gain_vous-	-gain_vous--
729438	GATSL2	729438	blue	blue	-	gain_vous	-	-	-	>=2_gain_vous	-	-	-	-	--	-	-	-	--		--	gain_vous-	-gain_vous--
9874	TLK1	9874	blue	blue	-	gain_vous	-	-	-	-	-	-	-	-	--	-	-	-	--		--	gain_vous-	-gain_vous--
158724	FAM47A	158724	blue	blue	-	-	-	-	-	-	-	-	-	-	--	control_gain	-	-	--		--	--	----
158880	USP51	158880	blue	blue	-	-	-	-	-	-	-	-	-	-	--	-	-	-	--		--	--	----
5625	PRODH	5625	blue	blue	-	-	-	-	-	-	-	-	-	-	--	control_gain	control_loss	-	--		--	--	----
6944	VPS72	6944	blue	blue	-	-	-	-	-	-	-	-	prenatal_ce	-	prenatal_ce-	-	-	-	NDD candidate		--	--	----
26523	EIF2C1	26523	blue	blue	-	-	-	-	-	-	-	-	-	adult_ce	-adult_ce	-	-	FMR1	NDD candidate		--	--	----
192669	EIF2C3	192669	blue	blue	-	-	-	-	-	-	-	-	-	-	--	-	-	-	--		--	--	----
84498	FAM120B	84498	blue	blue	-	-	-	-	-	-	-	-	prenatal_ce	adult_ce	prenatal_ceadult_ce	control_gain	control_loss	-	NDD candidate		--	--	----
5602	MAPK10	5602	blue	blue	-	-	-	-	-	-	-	-	-	-	--	-	-	-	--		--	--	----
784	CACNB3	784	blue	blue	-	-	-	-	-	-	-	-	prenatal_ce	-	prenatal_ce-	-	-	FMR1	NDD candidate		--	--	----
782	CACNB1	782	blue	blue	-	gain_vous	-	-	-	-	-	-	prenatal_ce	-	prenatal_ce-	-	-	FMR1	NDD candidate		--	gain_vous-	-gain_vous--
785	CACNB4	785	blue	blue	-	-	-	-	-	-	-	-	-	adult_ce	-adult_ce	-	-	-	NDD candidate		--	--	----
79591	C10orf76	79591	blue	blue	-	-	-	-	-	-	-	-	-	-	--	-	-	-	--		--	--	----
55870	ASH1L	55870	blue	blue	-	gain_vous	-	-	-	-	-	-	-	-	--	-	-	FMR1	--		--	gain_vous-	-gain_vous--
83593	RASSF5	83593	blue	blue	-	-	-	-	-	-	-	-	-	-	--	-	-	-	--		--	--	----
479	ATP12A	479	blue	blue	-	-	-	-	-	-	-	-	-	-	--	control_gain	-	-	--		--	--	----
113026	PLCD3	113026	blue	blue	-	-	-	-	-	-	-	-	-	-	--	-	-	-	--		--	--	----
5333	PLCD1	5333	blue	blue	-	-	-	-	-	-	-	-	-	-	--	-	-	-	--		--	--	----
9392	TGFBRAP1	9392	blue	blue	-	-	-	-	-	-	-	-	-	-	--	-	-	-	--		--	--	----
122953	JDP2	122953	blue	blue	-	-	-	-	-	-	-	-	-	-	--	-	-	-	--		--	--	----
9463	PICK1	9463	blue	blue	-	-	-	-	-	-	-	-	prenatal_ce	adult_ce	prenatal_ceadult_ce	-	-	-	NDD candidate		--	--	----
51719	CAB39	51719	blue	blue	-	-	-	-	-	-	-	-	prenatal_ce	-	prenatal_ce-	-	-	-	NDD candidate		--	--	----
548596	CKMT1A	548596	blue	blue	-	-	-	-	-	-	-	-	-	-	--	control_gain	control_loss	-	--		--	--	----
1159	CKMT1B	1159	blue	blue	-	-	-	-	-	-	-	-	-	-	--	control_gain	control_loss	-	--		--	--	----
114799	ESCO1	114799	blue	blue	-	-	-	-	-	-	-	-	-	adult_ce	-adult_ce	-	-	-	NDD candidate		--	--	----
348180	CTU2	348180	blue	blue	-	-	-	-	-	-	-	-	-	-	--	control_gain	-	-	--		--	--	----
10369	CACNG2	10369	loss	blue	-	-	-	loss_vous	-	-	-	>=2_loss_vous	-	-	--	-	-	-	--		--	-loss_vous	---loss_vous
5101	PCDH9	5101	blue	blue	-	-	-	-	-	-	-	-	-	adult_ce	-adult_ce	control_gain	-	FMR1	NDD candidate		--	--	----
8613	PPAP2B	8613	blue	blue	-	gain_vous	-	-	-	-	-	-	-	adult_ce	-adult_ce	-	-	-	NDD candidate		--	gain_vous-	-gain_vous--
5524	PPP2R4	5524	loss	blue	gain_cs	-	loss_cs	-	-	-	-	-	-	adult_ce	-adult_ce	-	-	-	NDD candidate		gain_csloss_cs	--	gain_cs-loss_cs-
10991	SLC38A3	10991	blue	blue	-	-	-	-	-	-	-	-	-	-	--	-	-	-	--		--	--	----
9354	UBE4A	9354	blue	blue	-	-	-	-	-	-	-	-	-	adult_ce	-adult_ce	-	-	-	NDD candidate		--	--	----
348980	HCN1	348980	blue	blue	-	-	-	-	-	-	-	-	-	-	--	control_gain	-	-	--		--	--	----
610	HCN2	610	loss	blue	-	-	-	loss_vous	-	-	-	>=2_loss_vous	-	-	--	-	-	FMR1	--		--	-loss_vous	---loss_vous
10021	HCN4	10021	blue	blue	-	-	-	-	-	-	-	-	-	-	--	-	-	-	--		--	--	----
80863	PRRT1	80863	blue	blue	-	-	-	-	-	-	-	-	-	-	--	-	-	-	--		--	--	----
26103	LRIT1	26103	blue	blue	-	-	-	-	-	-	-	-	-	-	--	-	-	-	--		--	--	----
401647	GOLGA7B	401647	blue	blue	-	-	-	-	-	-	-	-	prenatal_ce	adult_ce	prenatal_ceadult_ce	-	-	-	NDD candidate		--	--	----
5730	PTGDS	5730	blue	blue	gain_cs	-	-	-	-	-	-	-	-	-	--	-	-	-	--		gain_cs-	--	gain_cs---
100526767	RNF103-CHMP3	100526767	blue	blue	-	gain_vous	-	-	-	-	-	-	-	-	--	-	-	-	--		--	gain_vous-	-gain_vous--
57465	TBC1D24	57465	loss	blue	-	-	-	loss_vous	-	-	-	>=2_loss_vous	-	-	--	-	-	-	--		--	-loss_vous	---loss_vous
9751	SNPH	9751	loss	blue	-	-	loss_cs	-	-	-	-	-	-	-	--	-	-	FMR1	--		-loss_cs	--	--loss_cs-
283638	KIAA0284	283638	loss	blue	gain_cs	-	loss_cs	-	-	-	-	-	-	-	--	-	-	FMR1	--		gain_csloss_cs	--	gain_cs-loss_cs-
22846	VASH1	22846	blue	blue	-	-	-	-	-	-	-	-	prenatal_ce	adult_ce	prenatal_ceadult_ce	-	-	-	NDD candidate		--	--	----
23001	WDFY3	23001	blue	blue	-	gain_vous	-	-	-	>=2_gain_vous	-	-	-	-	--	-	-	FMR1	--		--	gain_vous-	-gain_vous--
115825	WDFY2	115825	blue	blue	-	-	-	-	-	-	-	-	-	-	--	-	control_loss	-	--		--	--	----
114134	SLC2A13	114134	blue	blue	-	-	-	-	-	-	-	-	-	-	--	-	-	-	--		--	--	----
66035	SLC2A11	66035	blue	blue	-	-	-	-	-	-	-	-	-	-	--	control_gain	-	-	--		--	--	----
2744	GLS	2744	blue	blue	-	-	-	-	-	-	-	-	-	-	--	-	-	-	--		--	--	----
8927	BSN	8927	blue	blue	-	-	-	-	-	-	-	-	-	adult_ce	-adult_ce	-	-	FMR1	NDD candidate		--	--	----
9863	MAGI2	9863	loss	blue	-	-	loss_cs	-	-	-	-	-	-	-	--	-	-	FMR1	--		-loss_cs	--	--loss_cs-
10999	SLC27A4	10999	loss	blue	gain_cs	-	loss_cs	-	-	-	>=2_loss_cs	-	-	-	--	-	-	-	--		gain_csloss_cs	--	gain_cs-loss_cs-
6905	TBCE	6905	blue	blue	-	-	-	-	-	-	-	-	-	adult_ce	-adult_ce	control_gain	-	-	NDD candidate		--	--	----
6904	TBCD	6904	blue	blue	-	-	-	-	-	-	-	-	prenatal_ce	-	prenatal_ce-	control_gain	-	-	NDD candidate		--	--	----
1155	TBCB	1155	blue	blue	-	-	-	-	-	-	-	-	prenatal_ce	-	prenatal_ce-	-	-	-	NDD candidate		--	--	----
84292	WDR83	84292	loss	blue	gain_cs	gain_vous	loss_cs	-	-	-	-	-	-	adult_ce	-adult_ce	-	-	-	NDD candidate		gain_csloss_cs	gain_vous-	gain_csgain_vousloss_cs-
10044	SH2D3C	10044	loss	blue	gain_cs	-	loss_cs	-	-	-	-	-	-	-	--	-	-	-	--		gain_csloss_cs	--	gain_cs-loss_cs-
4351	MPI	4351	loss	blue	gain_cs	-	loss_cs	-	-	-	-	-	-	-	--	-	-	-	--		gain_csloss_cs	--	gain_cs-loss_cs-
55529	TMEM55A	55529	blue	blue	-	-	-	-	-	-	-	-	prenatal_ce	-	prenatal_ce-	-	-	-	NDD candidate		--	--	----
6620	SNCB	6620	loss	prenatal_loss_cs_vous	gain_cs	-	loss_cs	-	-	-	-	-	prenatal_ce	-	prenatal_ce-	-	-	-	NDD candidate		gain_csloss_cs	--	gain_cs-loss_cs-
92312	MEX3A	92312	blue	blue	-	-	-	-	-	-	-	-	-	adult_ce	-adult_ce	-	-	-	NDD candidate		--	--	----
23052	ENDOD1	23052	blue	blue	-	gain_vous	-	-	-	-	-	-	-	adult_ce	-adult_ce	-	-	-	NDD candidate		--	gain_vous-	-gain_vous--
6324	SCN1B	6324	blue	blue	-	-	-	-	-	-	-	-	-	-	--	-	-	-	--		--	--	----
100131801	C19orf79	100131801	blue	blue	-	-	-	-	-	-	-	-	-	-	--	-	-	-	--		--	--	----
6710	SPTB	6710	blue	blue	-	-	-	-	-	-	-	-	-	adult_ce	-adult_ce	-	-	FMR1	NDD candidate		--	--	----
25977	NECAP1	25977	blue	blue	-	-	-	-	-	-	-	-	prenatal_ce	-	prenatal_ce-	-	-	-	NDD candidate		--	--	----
91544	UBXN11	91544	blue	blue	-	-	-	-	-	-	-	-	-	-	--	-	-	-	--		--	--	----
66036	MTMR9	66036	blue	blue	-	-	-	-	-	-	-	-	-	-	--	control_gain	-	-	--		--	--	----
9108	MTMR7	9108	blue	blue	-	-	-	-	-	-	-	-	-	-	--	-	control_loss	-	--		--	--	----
9107	MTMR6	9107	blue	blue	-	-	-	-	-	-	-	-	-	-	--	-	-	-	--		--	--	----
8898	MTMR2	8898	blue	blue	-	gain_vous	-	-	-	-	-	-	-	-	--	-	-	-	--		--	gain_vous-	-gain_vous--
8776	MTMR1	8776	blue	blue	-	gain_vous	-	-	-	-	-	-	-	-	--	-	-	-	--		--	gain_vous-	-gain_vous--
8848	TSC22D1	8848	blue	blue	-	-	-	-	-	-	-	-	prenatal_ce	-	prenatal_ce-	-	-	FMR1	NDD candidate		--	--	----
59274	MESDC1	59274	blue	blue	gain_cs	-	-	-	-	-	-	-	-	-	--	-	-	-	--		gain_cs-	--	gain_cs---
80212	CCDC92	80212	blue	blue	-	-	-	-	-	-	-	-	-	-	--	-	-	-	--		--	--	----
57526	PCDH19	57526	blue	blue	-	-	-	-	-	-	-	-	-	-	--	control_gain	-	-	--		--	--	----
122706	PSMB11	122706	blue	blue	-	gain_vous	-	-	-	-	-	-	-	-	--	-	-	-	--		--	gain_vous-	-gain_vous--
55681	SCYL2	55681	blue	blue	-	-	-	-	-	-	-	-	-	adult_ce	-adult_ce	-	-	-	NDD candidate		--	--	----
6812	STXBP1	6812	loss	prenatal_loss_cs_vous	gain_cs	-	loss_cs	-	-	-	-	-	prenatal_ce	adult_ce	prenatal_ceadult_ce	-	-	FMR1	NDD candidate		gain_csloss_cs	--	gain_cs-loss_cs-
6814	STXBP3	6814	blue	blue	-	gain_vous	-	-	-	>=2_gain_vous	-	-	-	-	--	-	-	-	--		--	gain_vous-	-gain_vous--
134957	STXBP5	134957	blue	blue	-	-	-	-	-	-	-	-	-	-	--	-	-	FMR1	--		--	--	----
29091	STXBP6	29091	blue	blue	-	-	-	-	-	-	-	-	-	-	--	-	-	-	--		--	--	----
1901	S1PR1	1901	blue	blue	-	-	-	-	-	-	-	-	-	-	--	-	-	-	--		--	--	----
2187	FANCB	2187	blue	blue	-	-	-	-	-	-	-	-	-	-	--	-	-	-	--		--	--	----
51622	CCZ1	51622	blue	blue	-	-	-	-	-	-	-	-	-	-	--	control_gain	control_loss	-	--		--	--	----
57697	FANCM	57697	loss	blue	-	gain_vous	-	loss_vous	-	-	-	>=2_loss_vous	-	-	--	-	-	-	--		--	gain_vousloss_vous	-gain_vous-loss_vous
55120	FANCL	55120	blue	blue	-	gain_vous	-	-	-	-	-	-	-	-	--	-	-	-	--		--	gain_vous-	-gain_vous--
3036	HAS1	3036	blue	blue	-	-	-	-	-	-	-	-	-	adult_ce	-adult_ce	control_gain	-	-	NDD candidate		--	--	----
23312	DMXL2	23312	blue	blue	-	gain_vous	-	-	-	-	-	-	-	-	--	-	-	FMR1	--		--	gain_vous-	-gain_vous--
144577	C12orf66	144577	blue	blue	-	-	-	-	-	-	-	-	-	-	--	-	-	-	--		--	--	----
10640	EXOC5	10640	blue	blue	-	-	-	-	-	-	-	-	-	-	--	-	-	-	--		--	--	----
1019	CDK4	1019	blue	blue	-	-	-	-	-	-	-	-	prenatal_ce	-	prenatal_ce-	-	-	-	NDD candidate		--	--	----
1020	CDK5	1020	blue	blue	-	-	-	-	-	-	-	-	prenatal_ce	adult_ce	prenatal_ceadult_ce	-	-	-	NDD candidate		--	--	----
1902	LPAR1	1902	blue	blue	-	-	-	-	-	-	-	-	-	-	--	-	-	-	--		--	--	----
145864	HAPLN3	145864	blue	blue	-	-	-	-	-	-	-	-	-	-	--	-	-	-	--		--	--	----
92521	SPECC1	92521	loss	blue	gain_cs	gain_vous	loss_cs	loss_vous	>=2_gain_cs	-	>=2_loss_cs	-	-	-	--	-	-	-	--		gain_csloss_cs	gain_vousloss_vous	gain_csgain_vousloss_csloss_vous
3275	PRMT2	3275	blue	blue	-	gain_vous	-	-	-	>=2_gain_vous	-	-	prenatal_ce	adult_ce	prenatal_ceadult_ce	-	-	-	NDD candidate		--	gain_vous-	-gain_vous--
5583	PRKCH	5583	blue	blue	-	gain_vous	-	-	-	-	-	-	-	adult_ce	-adult_ce	-	-	-	NDD candidate		--	gain_vous-	-gain_vous--
5578	PRKCA	5578	blue	blue	-	-	-	-	-	-	-	-	-	adult_ce	-adult_ce	-	-	-	NDD candidate		--	--	----
5579	PRKCB	5579	blue	blue	-	-	-	-	-	-	-	-	-	adult_ce	-adult_ce	-	-	FMR1	NDD candidate		--	--	----
5581	PRKCE	5581	blue	blue	-	-	-	-	-	-	-	-	-	-	--	control_gain	-	FMR1	--		--	--	----
5582	PRKCG	5582	blue	blue	-	gain_vous	-	-	-	-	-	-	-	-	--	-	-	FMR1	--		--	gain_vous-	-gain_vous--
755	C21orf2	755	blue	blue	-	gain_vous	-	-	-	-	-	-	-	-	--	-	-	-	--		--	gain_vous-	-gain_vous--
11060	WWP2	11060	blue	blue	-	gain_vous	-	-	-	>=2_gain_vous	-	-	prenatal_ce	-	prenatal_ce-	-	-	-	NDD candidate		--	gain_vous-	-gain_vous--
1453	CSNK1D	1453	blue	blue	-	gain_vous	-	-	>=2_gain_cs	-	-	-	prenatal_ce	adult_ce	prenatal_ceadult_ce	-	-	-	NDD candidate		--	gain_vous-	-gain_vous--
11059	WWP1	11059	blue	blue	-	-	-	-	-	-	-	-	-	-	--	-	control_loss	-	--		--	--	----
5510	PPP1R7	5510	loss	prenatal_loss_cs_vous	gain_cs	-	loss_cs	-	-	-	>=2_loss_cs	-	prenatal_ce	-	prenatal_ce-	-	-	-	NDD candidate		gain_csloss_cs	--	gain_cs-loss_cs-
55297	CCDC91	55297	blue	blue	-	-	-	-	-	-	-	-	-	-	--	control_gain	control_loss	-	--		--	--	----
4282	MIF	4282	blue	blue	-	-	-	-	-	-	-	-	-	-	--	control_gain	-	-	--		--	--	----
6855	SYP	6855	blue	blue	gain_cs	gain_vous	-	-	-	-	-	-	prenatal_ce	-	prenatal_ce-	-	-	-	NDD candidate		gain_cs-	gain_vous-	gain_csgain_vous--
1175	AP2S1	1175	blue	blue	-	-	-	-	-	-	-	-	prenatal_ce	adult_ce	prenatal_ceadult_ce	-	-	-	NDD candidate		--	--	----
5255	PHKA1	5255	blue	blue	-	-	-	-	-	-	-	-	-	-	--	control_gain	-	-	--		--	--	----
55236	UBA6	55236	blue	blue	-	gain_vous	-	-	-	-	-	-	-	-	--	-	-	-	--		--	gain_vous-	-gain_vous--
11137	PWP1	11137	blue	blue	-	-	-	-	-	-	-	-	prenatal_ce	-	prenatal_ce-	-	-	-	NDD candidate		--	--	----
63893	UBE2O	63893	blue	blue	-	-	-	-	-	-	-	-	prenatal_ce	-	prenatal_ce-	control_gain	-	FMR1	NDD candidate		--	--	----
93145	OLFM2	93145	blue	blue	-	-	-	-	-	-	-	-	prenatal_ce	adult_ce	prenatal_ceadult_ce	-	-	-	NDD candidate		--	--	----
9135	RABEP1	9135	loss	prenatal_loss_cs_vous	gain_cs	gain_vous	loss_cs	-	-	-	-	-	prenatal_ce	adult_ce	prenatal_ceadult_ce	-	-	-	NDD candidate		gain_csloss_cs	gain_vous-	gain_csgain_vousloss_cs-
23129	PLXND1	23129	blue	blue	-	-	-	-	-	-	-	-	-	-	--	-	-	FMR1	--		--	--	----
284069	FAM171A2	284069	loss	prenatal_loss_cs_vous	-	-	-	loss_vous	-	-	-	>=2_loss_vous	prenatal_ce	adult_ce	prenatal_ceadult_ce	-	-	-	NDD candidate		--	-loss_vous	---loss_vous
221061	FAM171A1	221061	blue	blue	-	-	-	-	-	-	-	-	prenatal_ce	-	prenatal_ce-	-	-	-	NDD candidate		--	--	----
1000	CDH2	1000	loss	prenatal_loss_cs_vous	-	-	-	loss_vous	-	-	-	>=2_loss_vous	prenatal_ce	-	prenatal_ce-	-	-	-	NDD candidate		--	-loss_vous	---loss_vous
54861	SNRK	54861	blue	blue	-	-	-	-	-	-	-	-	-	adult_ce	-adult_ce	control_gain	-	-	NDD candidate		--	--	----
196403	DTX3	196403	blue	blue	-	-	-	-	-	-	-	-	prenatal_ce	-	prenatal_ce-	-	-	-	NDD candidate		--	--	----
55074	OXR1	55074	loss	blue	-	gain_vous	-	loss_vous	-	-	-	>=2_loss_vous	-	-	--	-	-	FMR1	--		--	gain_vousloss_vous	-gain_vous-loss_vous
59353	TMEM35	59353	blue	blue	-	-	-	-	-	-	-	-	-	-	--	-	-	-	--		--	--	----
4905	NSF	4905	blue	blue	-	-	-	-	-	-	-	-	prenatal_ce	adult_ce	prenatal_ceadult_ce	control_gain	control_loss	FMR1	NDD candidate		--	--	----
84618	NT5C1A	84618	blue	blue	-	-	-	-	-	-	-	-	-	-	--	-	-	-	--		--	--	----
5454	POU3F2	5454	loss	prenatal_loss_cs_vous	-	-	-	loss_vous	-	-	-	>=2_loss_vous	prenatal_ce	-	prenatal_ce-	-	-	-	NDD candidate		--	-loss_vous	---loss_vous
85439	STON2	85439	blue	blue	-	-	-	-	-	-	-	-	-	-	--	-	-	-	--		--	--	----
4897	NRCAM	4897	loss	prenatal_loss_cs_vous	gain_cs	-	loss_cs	-	-	-	-	-	prenatal_ce	adult_ce	prenatal_ceadult_ce	-	-	-	NDD candidate		gain_csloss_cs	--	gain_cs-loss_cs-
5073	PARN	5073	blue	blue	-	gain_vous	-	-	-	>=2_gain_vous	-	-	-	-	--	-	-	-	--		--	gain_vous-	-gain_vous--
9786	KIAA0586	9786	loss	blue	-	-	-	loss_vous	-	-	-	-	-	-	--	-	-	-	--		--	-loss_vous	---loss_vous
3775	KCNK1	3775	loss	blue	-	gain_vous	-	loss_vous	-	-	-	-	-	-	--	-	-	-	--		--	gain_vousloss_vous	-gain_vous-loss_vous
84064	HDHD2	84064	blue	blue	-	-	-	-	-	-	-	-	prenatal_ce	-	prenatal_ce-	-	-	-	NDD candidate		--	--	----
55361	PI4K2A	55361	blue	blue	-	-	-	-	-	-	-	-	-	-	--	-	-	-	--		--	--	----
5048	PAFAH1B1	5048	blue	blue	-	-	-	-	-	-	-	-	prenatal_ce	adult_ce	prenatal_ceadult_ce	control_gain	-	-	NDD candidate		--	--	----
55187	VPS13D	55187	loss	blue	-	-	loss_cs	-	-	-	-	-	-	-	--	-	-	FMR1	--		-loss_cs	--	--loss_cs-
8482	SEMA7A	8482	loss	blue	gain_cs	-	loss_cs	-	-	-	-	-	-	-	--	-	-	-	--		gain_csloss_cs	--	gain_cs-loss_cs-
51633	OTUD6B	51633	blue	blue	-	-	-	-	-	-	-	-	-	-	--	-	-	-	--		--	--	----
9024	BRSK2	9024	blue	blue	-	gain_vous	-	-	-	-	-	-	prenatal_ce	adult_ce	prenatal_ceadult_ce	-	-	FMR1	NDD candidate		--	gain_vous-	-gain_vous--
84446	BRSK1	84446	loss	prenatal_loss_cs_vous	-	gain_vous	-	loss_vous	-	>=2_gain_vous	-	-	prenatal_ce	-	prenatal_ce-	-	-	FMR1	NDD candidate		--	gain_vousloss_vous	-gain_vous-loss_vous
27112	FAM155B	27112	blue	blue	-	-	-	-	-	-	-	-	-	adult_ce	-adult_ce	-	-	-	NDD candidate		--	--	----
1653	DDX1	1653	blue	blue	-	-	-	-	-	-	-	-	prenatal_ce	-	prenatal_ce-	control_gain	-	-	NDD candidate		--	--	----
7099	TLR4	7099	blue	blue	-	gain_vous	-	-	-	-	-	-	-	-	--	-	-	-	--		--	gain_vous-	-gain_vous--
6328	SCN3A	6328	loss	blue	-	-	loss_cs	-	-	-	-	-	-	adult_ce	-adult_ce	-	-	-	NDD candidate		-loss_cs	--	--loss_cs-
23428	SLC7A8	23428	blue	blue	-	gain_vous	-	-	-	>=2_gain_vous	-	-	-	-	--	-	-	-	--		--	gain_vous-	-gain_vous--
474384	F8A3	474384	blue	blue	-	-	-	-	-	-	-	-	-	-	--	control_gain	-	-	--		--	--	----
474383	F8A2	474383	blue	blue	-	-	-	-	-	-	-	-	-	-	--	control_gain	-	-	--		--	--	----
219287	FAM123A	219287	blue	blue	-	-	-	-	-	-	-	-	prenatal_ce	-	prenatal_ce-	-	-	-	NDD candidate		--	--	----
260429	PRSS33	260429	loss	blue	-	-	-	loss_vous	-	-	-	>=2_loss_vous	-	-	--	-	-	-	--		--	-loss_vous	---loss_vous
146547	PRSS36	146547	blue	blue	-	-	-	-	-	-	-	-	-	-	--	-	-	-	--		--	--	----
80700	UBXN6	80700	blue	blue	-	gain_vous	-	-	-	-	-	-	-	adult_ce	-adult_ce	-	-	-	NDD candidate		--	gain_vous-	-gain_vous--
59338	PLEKHA1	59338	blue	blue	-	gain_vous	-	-	-	-	-	-	-	-	--	-	-	-	--		--	gain_vous-	-gain_vous--
132864	CPEB2	132864	blue	blue	-	-	-	-	-	-	-	-	-	adult_ce	-adult_ce	-	-	-	NDD candidate		--	--	----
1428	CRYM	1428	blue	blue	-	gain_vous	-	-	-	-	-	-	prenatal_ce	adult_ce	prenatal_ceadult_ce	-	-	-	NDD candidate		--	gain_vous-	-gain_vous--
10451	VAV3	10451	blue	blue	-	-	-	-	-	-	-	-	-	-	--	-	-	-	--		--	--	----
7126	TNFAIP1	7126	blue	blue	-	gain_vous	-	-	-	-	-	-	prenatal_ce	-	prenatal_ce-	-	-	-	NDD candidate		--	gain_vous-	-gain_vous--
340371	NRBP2	340371	blue	blue	-	gain_vous	-	-	-	-	-	-	-	adult_ce	-adult_ce	-	-	-	NDD candidate		--	gain_vous-	-gain_vous--
146664	MGAT5B	146664	blue	blue	-	gain_vous	-	-	-	-	-	-	-	-	--	-	-	FMR1	--		--	gain_vous-	-gain_vous--
124222	PAQR4	124222	loss	blue	-	-	-	loss_vous	-	-	-	-	-	-	--	-	-	-	--		--	-loss_vous	---loss_vous
9145	SYNGR1	9145	blue	blue	-	-	-	-	-	-	-	-	-	adult_ce	-adult_ce	-	-	FMR1	NDD candidate		--	--	----
9143	SYNGR3	9143	blue	blue	-	-	-	-	-	-	-	-	-	-	--	-	-	-	--		--	--	----
80178	C16orf59	80178	loss	blue	-	-	-	loss_vous	-	-	-	>=2_loss_vous	-	-	--	-	-	-	--		--	-loss_vous	---loss_vous
158833	AWAT1	158833	blue	blue	-	gain_vous	-	-	-	-	-	-	-	-	--	-	-	-	--		--	gain_vous-	-gain_vous--
57571	CARNS1	57571	blue	blue	-	-	-	-	-	-	-	-	-	adult_ce	-adult_ce	-	-	-	NDD candidate		--	--	----
129607	CMPK2	129607	blue	blue	-	-	-	-	-	-	-	-	-	adult_ce	-adult_ce	-	-	-	NDD candidate		--	--	----
54443	ANLN	54443	loss	blue	-	-	loss_cs	-	-	-	-	-	-	-	--	-	-	-	--		-loss_cs	--	--loss_cs-
8237	USP11	8237	blue	blue	-	-	-	-	-	-	-	-	prenatal_ce	adult_ce	prenatal_ceadult_ce	-	-	-	NDD candidate		--	--	----
9097	USP14	9097	blue	blue	gain_cs	gain_vous	-	-	-	-	-	-	prenatal_ce	-	prenatal_ce-	-	-	-	NDD candidate		gain_cs-	gain_vous-	gain_csgain_vous--
10869	USP19	10869	blue	blue	-	gain_vous	-	-	-	-	-	-	prenatal_ce	-	prenatal_ce-	-	-	-	NDD candidate		--	gain_vous-	-gain_vous--
3628	INPP1	3628	blue	blue	-	-	-	-	-	-	-	-	-	adult_ce	-adult_ce	-	-	-	NDD candidate		--	--	----
146206	RLTPR	146206	blue	blue	-	-	-	-	-	-	-	-	-	-	--	-	-	-	--		--	--	----
285335	SLC9A10	285335	blue	blue	-	gain_vous	-	-	-	-	-	-	-	-	--	-	-	-	--		--	gain_vous-	-gain_vous--
9826	ARHGEF11	9826	blue	blue	-	-	-	-	-	-	-	-	-	-	--	-	-	FMR1	--		--	--	----
23365	ARHGEF12	23365	blue	blue	-	-	-	-	-	-	-	-	prenatal_ce	adult_ce	prenatal_ceadult_ce	-	-	FMR1	NDD candidate		--	--	----
128272	ARHGEF19	128272	blue	blue	-	-	-	-	-	-	-	-	-	-	--	-	-	-	--		--	--	----
260293	CYP4X1	260293	blue	blue	-	gain_vous	-	-	-	>=2_gain_vous	-	-	-	-	--	-	-	-	--		--	gain_vous-	-gain_vous--
9892	SNAP91	9892	blue	blue	-	-	-	-	-	-	-	-	prenatal_ce	-	prenatal_ce-	-	-	FMR1	NDD candidate		--	--	----
3831	KLC1	3831	loss	prenatal_loss_cs_vous	gain_cs	gain_vous	loss_cs	-	-	-	-	-	prenatal_ce	-	prenatal_ce-	-	-	FMR1	NDD candidate		gain_csloss_cs	gain_vous-	gain_csgain_vousloss_cs-
64837	KLC2	64837	blue	blue	-	-	-	-	-	-	-	-	prenatal_ce	adult_ce	prenatal_ceadult_ce	-	-	-	NDD candidate		--	--	----
147700	KLC3	147700	blue	blue	-	-	-	-	-	-	-	-	-	adult_ce	-adult_ce	control_gain	-	-	NDD candidate		--	--	----
89953	KLC4	89953	loss	blue	gain_cs	-	loss_cs	-	-	-	-	-	-	-	--	-	-	-	--		gain_csloss_cs	--	gain_cs-loss_cs-
3897	L1CAM	3897	blue	blue	gain_cs	-	-	-	-	-	-	-	prenatal_ce	-	prenatal_ce-	-	-	-	NDD candidate		gain_cs-	--	gain_cs---
201191	SAMD14	201191	blue	blue	-	-	-	-	-	-	-	-	prenatal_ce	-	prenatal_ce-	-	-	-	NDD candidate		--	--	----
1740	DLG2	1740	blue	blue	-	-	-	-	-	-	-	-	-	adult_ce	-adult_ce	-	control_loss	FMR1	NDD candidate		--	--	----
3001	GZMA	3001	blue	blue	-	-	-	-	-	-	-	-	-	-	--	-	-	-	--		--	--	----
5518	PPP2R1A	5518	blue	blue	-	-	-	-	-	-	-	-	prenatal_ce	adult_ce	prenatal_ceadult_ce	control_gain	-	FMR1	NDD candidate		--	--	----
1013	CDH15	1013	blue	blue	-	-	-	-	-	-	-	-	-	-	--	control_gain	-	-	--		--	--	----
5475	PPEF1	5475	blue	blue	-	-	-	-	-	-	-	-	-	adult_ce	-adult_ce	control_gain	-	-	NDD candidate		--	--	----
57156	TMEM63C	57156	blue	blue	-	-	-	-	-	-	-	-	-	adult_ce	-adult_ce	-	-	-	NDD candidate		--	--	----
57698	KIAA1598	57698	blue	blue	-	-	-	-	-	-	-	-	prenatal_ce	-	prenatal_ce-	-	-	-	NDD candidate		--	--	----
54820	NDE1	54820	blue	blue	-	-	-	-	-	-	-	-	-	-	--	control_gain	-	-	--		--	--	----
3761	KCNJ4	3761	blue	blue	-	-	-	-	-	-	-	-	-	-	--	-	-	-	--		--	--	----
23254	KAZN	23254	blue	blue	-	-	-	-	-	-	-	-	-	adult_ce	-adult_ce	control_gain	-	-	NDD candidate		--	--	----
5137	PDE1C	5137	blue	blue	-	-	-	-	-	-	-	-	-	adult_ce	-adult_ce	control_gain	-	-	NDD candidate		--	--	----
5153	PDE1B	5153	blue	blue	-	-	-	-	-	-	-	-	-	adult_ce	-adult_ce	-	-	-	NDD candidate		--	--	----
5136	PDE1A	5136	loss	blue	-	-	-	loss_vous	-	-	-	>=2_loss_vous	-	-	--	-	-	-	--		--	-loss_vous	---loss_vous
283871	PGP	283871	loss	blue	-	-	-	loss_vous	-	-	-	>=2_loss_vous	-	-	--	-	-	-	--		--	-loss_vous	---loss_vous
23784	POTEH	23784	blue	blue	-	-	-	-	-	-	-	-	-	-	--	control_gain	control_loss	-	--		--	--	----
404785	POTEG	404785	blue	blue	-	-	-	-	-	-	-	-	-	-	--	control_gain	control_loss	-	--		--	--	----
388468	POTEC	388468	loss	blue	-	gain_vous	-	loss_vous	-	-	-	-	-	-	--	-	-	-	--		--	gain_vousloss_vous	-gain_vous-loss_vous
100996331	POTEB	100996331	blue	blue	-	-	-	-	-	-	-	-	-	-	--	control_gain	control_loss	-	--		--	--	----
340441	POTEA	340441	blue	blue	-	-	-	-	-	-	-	-	-	-	--	control_gain	-	-	--		--	--	----
9253	NUMBL	9253	blue	blue	-	gain_vous	-	-	-	-	-	-	prenatal_ce	-	prenatal_ce-	-	-	-	NDD candidate		--	gain_vous-	-gain_vous--
4718	NDUFC2	4718	blue	blue	-	-	-	-	-	-	-	-	-	-	--	-	-	-	--		--	--	----
201626	PDE12	201626	blue	blue	-	gain_vous	-	-	-	-	-	-	-	-	--	-	-	-	--		--	gain_vous-	-gain_vous--
92737	DNER	92737	blue	blue	-	-	-	-	-	-	-	-	prenatal_ce	-	prenatal_ce-	control_gain	-	-	NDD candidate		--	--	----
8473	OGT	8473	blue	blue	-	gain_vous	-	-	-	-	-	-	prenatal_ce	-	prenatal_ce-	-	-	-	NDD candidate		--	gain_vous-	-gain_vous--
57555	NLGN2	57555	loss	prenatal_loss_cs_vous	-	-	-	loss_vous	-	-	-	>=2_loss_vous	prenatal_ce	-	prenatal_ce-	-	-	FMR1	NDD candidate		--	-loss_vous	---loss_vous
9605	C16orf7	9605	blue	blue	-	gain_vous	-	-	-	-	-	-	-	-	--	-	-	-	--		--	gain_vous-	-gain_vous--
100532726	NDUFC2-KCTD14	100532726	blue	blue	-	-	-	-	-	-	-	-	prenatal_ce	-	prenatal_ce-	-	-	-	NDD candidate		--	--	----
6990	DYNLT3	6990	blue	blue	-	-	-	-	-	-	-	-	-	-	--	-	-	-	--		--	--	----
8266	UBL4A	8266	blue	blue	-	-	-	-	-	-	-	-	prenatal_ce	adult_ce	prenatal_ceadult_ce	control_gain	-	-	NDD candidate		--	--	----
79966	SCD5	79966	blue	blue	-	-	-	-	-	-	-	-	prenatal_ce	adult_ce	prenatal_ceadult_ce	-	-	-	NDD candidate		--	--	----
114132	SIGLEC11	114132	blue	blue	-	-	-	-	-	-	-	-	-	-	--	-	-	-	--		--	--	----
57597	BAHCC1	57597	blue	blue	-	gain_vous	-	-	>=2_gain_cs	-	-	-	-	adult_ce	-adult_ce	-	-	-	NDD candidate		--	gain_vous-	-gain_vous--
90990	KIFC2	90990	blue	blue	-	gain_vous	-	-	-	>=2_gain_vous	-	-	-	-	--	-	-	FMR1	--		--	gain_vous-	-gain_vous--
22871	NLGN1	22871	loss	blue	-	-	loss_cs	loss_vous	-	-	-	-	-	-	--	-	-	-	--		-loss_cs	-loss_vous	--loss_csloss_vous
6623	SNCG	6623	blue	blue	-	-	-	-	-	-	-	-	-	adult_ce	-adult_ce	-	-	-	NDD candidate		--	--	----
57701	NCKAP5L	57701	blue	blue	-	-	-	-	-	-	-	-	-	-	--	-	-	-	--		--	--	----
440498	HSBP1L1	440498	loss	blue	gain_cs	gain_vous	loss_cs	loss_vous	-	-	>=2_loss_cs	>=2_loss_vous	-	adult_ce	-adult_ce	-	-	-	NDD candidate		gain_csloss_cs	gain_vousloss_vous	gain_csgain_vousloss_csloss_vous
7733	ZNF180	7733	blue	blue	-	-	-	-	-	-	-	-	-	-	--	-	-	-	--		--	--	----
66004	LYNX1	66004	blue	blue	-	-	-	-	-	-	-	-	-	-	--	-	-	FMR1	--		--	--	----
6622	SNCA	6622	blue	blue	-	-	-	-	-	-	-	-	prenatal_ce	adult_ce	prenatal_ceadult_ce	-	-	-	NDD candidate		--	--	----
10048	RANBP9	10048	loss	prenatal_loss_cs_vous	-	-	-	loss_vous	-	-	-	-	prenatal_ce	adult_ce	prenatal_ceadult_ce	-	-	-	NDD candidate		--	-loss_vous	---loss_vous
116986	AGAP2	116986	blue	blue	-	-	-	-	-	-	-	-	prenatal_ce	-	prenatal_ce-	-	-	FMR1	NDD candidate		--	--	----
116988	AGAP3	116988	blue	blue	-	-	-	-	-	-	-	-	prenatal_ce	adult_ce	prenatal_ceadult_ce	-	-	FMR1	NDD candidate		--	--	----
729920	ISPD	729920	blue	blue	-	-	-	-	-	-	-	-	-	-	--	-	control_loss	-	--		--	--	----
51566	ARMCX3	51566	blue	blue	-	-	-	-	-	-	-	-	prenatal_ce	-	prenatal_ce-	-	-	-	NDD candidate		--	--	----
57863	CADM3	57863	blue	blue	-	-	-	-	-	-	-	-	prenatal_ce	adult_ce	prenatal_ceadult_ce	-	-	-	NDD candidate		--	--	----
10409	BASP1	10409	loss	prenatal_loss_cs_vous	-	gain_vous	-	loss_vous	-	-	-	-	prenatal_ce	-	prenatal_ce-	-	-	-	NDD candidate		--	gain_vousloss_vous	-gain_vous-loss_vous
284161	GDPD1	284161	blue	blue	-	-	-	-	-	-	-	-	-	adult_ce	-adult_ce	control_gain	-	-	NDD candidate		--	--	----
57542	KLHDC5	57542	blue	blue	-	-	-	-	-	-	-	-	-	-	--	-	-	-	--		--	--	----
118426	LOH12CR1	118426	loss	blue	gain_cs	-	loss_cs	-	-	-	-	-	-	-	--	-	-	-	--		gain_csloss_cs	--	gain_cs-loss_cs-
23284	LPHN3	23284	blue	blue	-	-	-	-	-	-	-	-	-	-	--	control_gain	-	FMR1	--		--	--	----
1131	CHRM3	1131	loss	blue	-	gain_vous	-	loss_vous	-	>=2_gain_vous	-	>=2_loss_vous	-	-	--	-	-	-	--		--	gain_vousloss_vous	-gain_vous-loss_vous
1129	CHRM2	1129	blue	blue	-	-	-	-	-	-	-	-	-	-	--	-	-	-	--		--	--	----
6575	SLC20A2	6575	blue	blue	-	gain_vous	-	-	-	-	-	-	-	adult_ce	-adult_ce	-	-	-	NDD candidate		--	gain_vous-	-gain_vous--
9341	VAMP3	9341	loss	blue	gain_cs	-	loss_cs	-	-	-	-	-	-	adult_ce	-adult_ce	-	-	-	NDD candidate		gain_csloss_cs	--	gain_cs-loss_cs-
6844	VAMP2	6844	loss	prenatal_loss_cs_vous	-	-	-	loss_vous	-	-	-	-	prenatal_ce	adult_ce	prenatal_ceadult_ce	-	-	FMR1	NDD candidate		--	-loss_vous	---loss_vous
116987	AGAP1	116987	blue	blue	-	gain_vous	-	-	-	>=2_gain_vous	-	-	-	-	--	-	-	FMR1	--		--	gain_vous-	-gain_vous--
9475	ROCK2	9475	blue	blue	-	-	-	-	-	-	-	-	-	-	--	-	-	-	--		--	--	----
9793	CKAP5	9793	blue	blue	-	gain_vous	-	-	-	-	-	-	prenatal_ce	-	prenatal_ce-	-	-	FMR1	NDD candidate		--	gain_vous-	-gain_vous--
1397	CRIP2	1397	loss	prenatal_loss_cs_vous	gain_cs	-	loss_cs	loss_vous	-	-	-	-	prenatal_ce	-	prenatal_ce-	-	-	-	NDD candidate		gain_csloss_cs	-loss_vous	gain_cs-loss_csloss_vous
1734	DIO2	1734	blue	blue	-	-	-	-	-	-	-	-	-	-	--	-	-	-	--		--	--	----
65268	WNK2	65268	loss	prenatal_loss_cs_vous	-	-	-	loss_vous	-	-	-	>=2_loss_vous	prenatal_ce	adult_ce	prenatal_ceadult_ce	-	-	FMR1	NDD candidate		--	-loss_vous	---loss_vous
65267	WNK3	65267	blue	blue	-	-	-	-	-	-	-	-	-	-	--	-	-	-	--		--	--	----
65125	WNK1	65125	blue	blue	-	-	-	-	-	-	-	-	-	adult_ce	-adult_ce	control_gain	-	FMR1	NDD candidate		--	--	----
10318	TNIP1	10318	blue	blue	-	-	-	-	-	-	-	-	-	-	--	-	-	-	--		--	--	----
57478	USP31	57478	blue	blue	-	-	-	-	-	-	-	-	-	-	--	control_gain	-	-	--		--	--	----
23032	USP33	23032	blue	blue	-	-	-	-	-	-	-	-	prenatal_ce	adult_ce	prenatal_ceadult_ce	-	-	-	NDD candidate		--	--	----
5338	PLD2	5338	loss	blue	gain_cs	-	loss_cs	-	-	-	-	-	-	-	--	-	-	-	--		gain_csloss_cs	--	gain_cs-loss_cs-
23348	DOCK9	23348	blue	blue	-	-	-	-	-	-	-	-	-	-	--	-	-	FMR1	--		--	--	----
2892	GRIA3	2892	blue	blue	gain_cs	gain_vous	-	-	-	>=2_gain_vous	-	-	-	adult_ce	-adult_ce	-	-	-	NDD candidate		gain_cs-	gain_vous-	gain_csgain_vous--
2890	GRIA1	2890	blue	blue	-	-	-	-	-	-	-	-	prenatal_ce	adult_ce	prenatal_ceadult_ce	-	-	-	NDD candidate		--	--	----
55083	KIF26B	55083	blue	blue	-	-	-	-	-	-	-	-	-	-	--	control_gain	control_loss	-	--		--	--	----
23205	ACSBG1	23205	blue	blue	-	-	-	-	-	-	-	-	-	-	--	-	-	-	--		--	--	----
389015	SLC9A4	389015	blue	blue	-	-	-	-	-	-	-	-	-	adult_ce	-adult_ce	-	-	-	NDD candidate		--	--	----
10479	SLC9A6	10479	blue	blue	-	gain_vous	-	-	-	-	-	-	prenatal_ce	-	prenatal_ce-	-	-	-	NDD candidate		--	gain_vous-	-gain_vous--
84679	SLC9A7	84679	loss	blue	-	-	-	loss_vous	-	-	-	-	-	adult_ce	-adult_ce	-	-	-	NDD candidate		--	-loss_vous	---loss_vous
6548	SLC9A1	6548	blue	blue	-	-	-	-	-	-	-	-	-	-	--	-	-	-	--		--	--	----
5332	PLCB4	5332	blue	blue	-	-	-	-	-	-	-	-	-	-	--	control_gain	-	-	--		--	--	----
26232	FBXO2	26232	loss	blue	-	-	loss_cs	-	-	-	-	-	-	-	--	-	-	-	--		-loss_cs	--	--loss_cs-
1501	CTNND2	1501	loss	prenatal_loss_cs_vous	-	-	-	loss_vous	-	-	-	>=2_loss_vous	prenatal_ce	-	prenatal_ce-	-	-	FMR1	NDD candidate		--	-loss_vous	---loss_vous
79041	TMEM38A	79041	blue	blue	-	-	-	-	-	-	-	-	-	-	--	-	-	-	--		--	--	----
57531	HACE1	57531	blue	blue	-	-	-	-	-	-	-	-	-	adult_ce	-adult_ce	-	-	-	NDD candidate		--	--	----
55205	ZNF532	55205	blue	blue	-	-	-	-	-	-	-	-	prenatal_ce	-	prenatal_ce-	-	-	-	NDD candidate		--	--	----
83692	CD99L2	83692	blue	blue	-	gain_vous	-	-	-	-	-	-	prenatal_ce	-	prenatal_ce-	-	-	-	NDD candidate		--	gain_vous-	-gain_vous--
50804	MYEF2	50804	blue	blue	-	gain_vous	-	-	-	-	-	-	-	-	--	-	-	-	--		--	gain_vous-	-gain_vous--
51559	NT5DC3	51559	blue	blue	-	gain_vous	-	-	-	-	-	-	-	-	--	-	-	-	--		--	gain_vous-	-gain_vous--
51062	ATL1	51062	blue	blue	-	gain_vous	-	-	-	-	-	-	prenatal_ce	adult_ce	prenatal_ceadult_ce	-	-	-	NDD candidate		--	gain_vous-	-gain_vous--
112476	PRRT2	112476	blue	blue	-	-	-	-	-	-	-	-	prenatal_ce	-	prenatal_ce-	control_gain	control_loss	-	NDD candidate		--	--	----
9853	RUSC2	9853	loss	prenatal_loss_cs_vous	gain_cs	-	loss_cs	-	-	-	-	-	prenatal_ce	adult_ce	prenatal_ceadult_ce	-	-	FMR1	NDD candidate		gain_csloss_cs	--	gain_cs-loss_cs-
157922	CAMSAP1	157922	blue	blue	-	-	-	-	-	-	-	-	prenatal_ce	adult_ce	prenatal_ceadult_ce	-	-	FMR1	NDD candidate		--	--	----
5300	PIN1	5300	blue	blue	-	-	-	-	-	-	-	-	prenatal_ce	adult_ce	prenatal_ceadult_ce	-	-	-	NDD candidate		--	--	----
4281	MID1	4281	blue	blue	-	-	-	-	-	-	-	-	-	adult_ce	-adult_ce	control_gain	-	-	NDD candidate		--	--	----
8936	WASF1	8936	loss	prenatal_loss_cs_vous	-	-	loss_cs	-	-	-	-	-	prenatal_ce	-	prenatal_ce-	-	-	FMR1	NDD candidate		-loss_cs	--	--loss_cs-
10810	WASF3	10810	blue	blue	-	gain_vous	-	-	-	-	-	-	-	-	--	-	-	-	--		--	gain_vous-	-gain_vous--
22859	LPHN1	22859	blue	blue	-	-	-	-	-	-	-	-	prenatal_ce	-	prenatal_ce-	-	-	FMR1	NDD candidate		--	--	----
6272	SORT1	6272	blue	blue	-	-	-	-	-	-	-	-	prenatal_ce	-	prenatal_ce-	-	-	FMR1	NDD candidate		--	--	----
5813	PURA	5813	blue	blue	-	-	-	-	-	-	-	-	-	adult_ce	-adult_ce	-	-	-	NDD candidate		--	--	----
79654	HECTD3	79654	blue	blue	-	-	-	-	-	-	-	-	prenatal_ce	-	prenatal_ce-	-	-	-	NDD candidate		--	--	----
283450	C12orf51	283450	blue	blue	-	gain_vous	-	-	-	-	-	-	-	-	--	-	-	-	--		--	gain_vous-	-gain_vous--
56884	FSTL5	56884	blue	blue	-	-	-	-	-	-	-	-	-	-	--	control_gain	-	-	--		--	--	----
51673	TPPP3	51673	blue	blue	-	-	-	-	-	-	-	-	-	-	--	-	-	-	--		--	--	----
253959	RALGAPA1	253959	blue	blue	-	-	-	-	-	-	-	-	-	adult_ce	-adult_ce	-	-	FMR1	NDD candidate		--	--	----
139728	PNCK	139728	blue	blue	-	-	-	-	-	-	-	-	-	adult_ce	-adult_ce	-	-	-	NDD candidate		--	--	----
10675	CSPG5	10675	blue	blue	-	-	-	-	-	-	-	-	-	-	--	-	-	-	--		--	--	----
2931	GSK3A	2931	blue	blue	-	-	-	-	-	-	-	-	prenatal_ce	-	prenatal_ce-	-	-	-	NDD candidate		--	--	----
7532	YWHAG	7532	loss	prenatal_loss_cs_vous	gain_cs	gain_vous	loss_cs	-	-	>=2_gain_vous	-	-	prenatal_ce	adult_ce	prenatal_ceadult_ce	-	-	FMR1	NDD candidate		gain_csloss_cs	gain_vous-	gain_csgain_vousloss_cs-
57182	ANKRD50	57182	blue	blue	-	-	-	-	-	-	-	-	-	adult_ce	-adult_ce	-	-	-	NDD candidate		--	--	----
5364	PLXNB1	5364	blue	blue	-	-	-	-	-	-	-	-	-	-	--	-	-	FMR1	--		--	--	----
2982	GUCY1A3	2982	blue	blue	-	-	-	-	-	-	-	-	-	-	--	-	-	-	--		--	--	----
2977	GUCY1A2	2977	loss	blue	-	-	-	loss_vous	-	-	-	-	-	-	--	-	-	-	--		--	-loss_vous	---loss_vous
22933	SIRT2	22933	blue	blue	-	gain_vous	-	-	-	-	-	-	-	-	--	-	-	-	--		--	gain_vous-	-gain_vous--
57224	NHSL1	57224	loss	blue	-	gain_vous	-	loss_vous	-	-	-	>=2_loss_vous	-	-	--	-	-	FMR1	--		--	gain_vousloss_vous	-gain_vous-loss_vous
79187	FSD1	79187	blue	blue	-	gain_vous	-	-	-	>=2_gain_vous	-	-	prenatal_ce	-	prenatal_ce-	-	-	-	NDD candidate		--	gain_vous-	-gain_vous--
8831	SYNGAP1	8831	blue	blue	-	gain_vous	-	-	-	-	-	-	prenatal_ce	-	prenatal_ce-	-	-	FMR1	NDD candidate		--	gain_vous-	-gain_vous--
23072	HECW1	23072	loss	blue	-	-	-	loss_vous	-	-	-	>=2_loss_vous	-	-	--	-	-	-	--		--	-loss_vous	---loss_vous
2045	EPHA7	2045	loss	blue	-	gain_vous	-	loss_vous	-	-	-	>=2_loss_vous	-	-	--	-	-	-	--		--	gain_vousloss_vous	-gain_vous-loss_vous
285220	EPHA6	285220	blue	blue	-	gain_vous	-	-	-	-	-	-	-	-	--	-	-	-	--		--	gain_vous-	-gain_vous--
2044	EPHA5	2044	blue	blue	-	gain_vous	-	-	-	-	-	-	prenatal_ce	-	prenatal_ce-	-	-	-	NDD candidate		--	gain_vous-	-gain_vous--
2043	EPHA4	2043	blue	blue	-	-	-	-	-	-	-	-	-	-	--	-	-	FMR1	--		--	--	----
2042	EPHA3	2042	blue	blue	-	-	-	-	-	-	-	-	-	-	--	-	control_loss	-	--		--	--	----
2257	FGF12	2257	loss	blue	-	gain_vous	-	loss_vous	-	-	-	>=2_loss_vous	-	-	--	-	-	-	--		--	gain_vousloss_vous	-gain_vous-loss_vous
2259	FGF14	2259	loss	blue	-	-	-	loss_vous	-	-	-	-	-	adult_ce	-adult_ce	-	-	-	NDD candidate		--	-loss_vous	---loss_vous
6843	VAMP1	6843	blue	blue	-	-	-	-	-	-	-	-	-	adult_ce	-adult_ce	-	-	-	NDD candidate		--	--	----
10371	SEMA3A	10371	blue	blue	-	gain_vous	-	-	-	>=2_gain_vous	-	-	-	-	--	-	-	-	--		--	gain_vous-	-gain_vous--
84275	SLC25A33	84275	blue	blue	-	-	-	-	-	-	-	-	-	-	--	-	-	-	--		--	--	----
84100	ARL6	84100	blue	blue	-	-	-	-	-	-	-	-	-	-	--	-	-	-	--		--	--	----
340554	ZC3H12B	340554	blue	blue	-	-	-	-	-	-	-	-	-	-	--	-	-	-	--		--	--	----
90121	TSR2	90121	blue	blue	-	-	-	-	-	-	-	-	prenatal_ce	-	prenatal_ce-	-	-	-	NDD candidate		--	--	----
3768	KCNJ12	3768	blue	blue	-	-	-	-	-	-	-	-	-	-	--	control_gain	-	-	--		--	--	----
100134444	KCNJ18	100134444	blue	blue	-	-	-	-	-	-	-	-	-	-	--	control_gain	-	-	--		--	--	----
54495	TMX3	54495	blue	blue	-	-	-	-	-	-	-	-	-	-	--	control_gain	-	-	--		--	--	----
219595	FOLH1B	219595	blue	blue	-	-	-	-	-	-	-	-	-	-	--	control_gain	control_loss	-	--		--	--	----
114900	C1QTNF4	114900	blue	blue	-	gain_vous	-	-	-	-	-	-	prenatal_ce	-	prenatal_ce-	-	-	-	NDD candidate		--	gain_vous-	-gain_vous--
23209	MLC1	23209	loss	blue	gain_cs	gain_vous	loss_cs	loss_vous	-	>=2_gain_vous	>=2_loss_cs	-	-	-	--	-	-	-	--		gain_csloss_cs	gain_vousloss_vous	gain_csgain_vousloss_csloss_vous
80233	C17orf70	80233	blue	blue	-	gain_vous	-	-	>=2_gain_cs	-	-	-	prenatal_ce	-	prenatal_ce-	-	-	-	NDD candidate		--	gain_vous-	-gain_vous--
56990	CDC42SE2	56990	blue	blue	-	-	-	-	-	-	-	-	prenatal_ce	adult_ce	prenatal_ceadult_ce	-	-	-	NDD candidate		--	--	----
10767	HBS1L	10767	blue	blue	-	-	-	-	-	-	-	-	prenatal_ce	-	prenatal_ce-	-	-	-	NDD candidate		--	--	----
55697	VAC14	55697	blue	blue	-	-	-	-	-	-	-	-	prenatal_ce	-	prenatal_ce-	-	-	-	NDD candidate		--	--	----
6535	SLC6A8	6535	blue	blue	gain_cs	-	-	-	-	-	-	-	-	-	--	-	-	-	--		gain_cs-	--	gain_cs---
23382	AHCYL2	23382	blue	blue	gain_cs	-	-	-	-	-	-	-	-	adult_ce	-adult_ce	-	-	-	NDD candidate		gain_cs-	--	gain_cs---
9363	RAB33A	9363	blue	blue	-	gain_vous	-	-	-	-	-	-	prenatal_ce	-	prenatal_ce-	-	-	-	NDD candidate		--	gain_vous-	-gain_vous--
90580	C19orf52	90580	loss	blue	gain_cs	-	loss_cs	-	-	-	-	-	-	-	--	-	-	-	--		gain_csloss_cs	--	gain_cs-loss_cs-
9516	LITAF	9516	blue	blue	-	gain_vous	-	-	-	>=2_gain_vous	-	-	-	-	--	-	-	-	--		--	gain_vous-	-gain_vous--
57479	PRR12	57479	blue	blue	-	-	-	-	-	-	-	-	prenatal_ce	adult_ce	prenatal_ceadult_ce	-	-	FMR1	NDD candidate		--	--	----
148252	DIRAS1	148252	blue	blue	-	-	-	-	-	-	-	-	prenatal_ce	-	prenatal_ce-	-	-	-	NDD candidate		--	--	----
119559	SFXN4	119559	blue	blue	-	gain_vous	-	-	-	-	-	-	-	adult_ce	-adult_ce	-	-	-	NDD candidate		--	gain_vous-	-gain_vous--
94097	SFXN5	94097	blue	blue	-	-	-	-	-	-	-	-	-	-	--	-	-	-	--		--	--	----
254240	BPIFC	254240	blue	blue	-	-	-	-	-	-	-	-	-	-	--	-	-	-	--		--	--	----
4978	OPCML	4978	loss	blue	-	gain_vous	-	loss_vous	-	-	-	>=2_loss_vous	-	adult_ce	-adult_ce	-	-	-	NDD candidate		--	gain_vousloss_vous	-gain_vous-loss_vous
23144	ZC3H3	23144	loss	blue	-	-	-	loss_vous	-	-	-	-	-	-	--	-	-	-	--		--	-loss_vous	---loss_vous
8671	SLC4A4	8671	loss	blue	-	-	-	loss_vous	-	-	-	>=2_loss_vous	-	adult_ce	-adult_ce	-	-	FMR1	NDD candidate		--	-loss_vous	---loss_vous
11258	DCTN3	11258	loss	prenatal_loss_cs_vous	gain_cs	-	loss_cs	-	-	-	-	-	prenatal_ce	adult_ce	prenatal_ceadult_ce	-	-	-	NDD candidate		gain_csloss_cs	--	gain_cs-loss_cs-
10671	DCTN6	10671	blue	blue	-	-	-	-	-	-	-	-	prenatal_ce	adult_ce	prenatal_ceadult_ce	-	-	-	NDD candidate		--	--	----
9498	SLC4A8	9498	loss	blue	-	-	-	loss_vous	-	-	-	-	-	-	--	-	-	FMR1	--		--	-loss_vous	---loss_vous
51164	DCTN4	51164	blue	blue	-	-	-	-	-	-	-	-	prenatal_ce	adult_ce	prenatal_ceadult_ce	-	-	-	NDD candidate		--	--	----
443	ASPA	443	loss	blue	gain_cs	gain_vous	loss_cs	loss_vous	-	-	>=2_loss_cs	>=2_loss_vous	-	adult_ce	-adult_ce	-	-	-	NDD candidate		gain_csloss_cs	gain_vousloss_vous	gain_csgain_vousloss_csloss_vous
26059	ERC2	26059	blue	blue	-	-	-	-	-	-	-	-	-	-	--	control_gain	-	-	--		--	--	----
148362	BROX	148362	loss	blue	-	-	-	loss_vous	-	-	-	>=2_loss_vous	-	-	--	-	-	-	--		--	-loss_vous	---loss_vous
23228	PLCL2	23228	blue	blue	-	-	-	-	-	-	-	-	prenatal_ce	-	prenatal_ce-	-	-	-	NDD candidate		--	--	----
5334	PLCL1	5334	loss	blue	-	-	loss_cs	-	-	-	-	-	-	-	--	-	-	-	--		-loss_cs	--	--loss_cs-
22924	MAPRE3	22924	blue	blue	-	-	-	-	-	-	-	-	prenatal_ce	adult_ce	prenatal_ceadult_ce	-	-	-	NDD candidate		--	--	----
93185	IGSF8	93185	blue	blue	-	-	-	-	-	-	-	-	prenatal_ce	-	prenatal_ce-	-	-	-	NDD candidate		--	--	----
8404	SPARCL1	8404	blue	blue	-	-	-	-	-	-	-	-	-	adult_ce	-adult_ce	-	-	FMR1	NDD candidate		--	--	----
3321	IGSF3	3321	blue	blue	-	-	-	-	-	-	-	-	prenatal_ce	-	prenatal_ce-	-	-	-	NDD candidate		--	--	----
1499	CTNNB1	1499	blue	blue	-	-	-	-	-	-	-	-	prenatal_ce	-	prenatal_ce-	-	-	FMR1	NDD candidate		--	--	----
22906	TRAK1	22906	blue	blue	-	-	-	-	-	-	-	-	prenatal_ce	-	prenatal_ce-	control_gain	-	FMR1	NDD candidate		--	--	----
9337	CNOT8	9337	blue	blue	-	-	-	-	-	-	-	-	prenatal_ce	-	prenatal_ce-	-	-	-	NDD candidate		--	--	----
57554	LRRC7	57554	blue	blue	-	-	-	-	-	-	-	-	-	-	--	-	-	FMR1	--		--	--	----
3696	ITGB8	3696	loss	blue	-	-	-	loss_vous	-	-	-	>=2_loss_vous	-	-	--	-	-	-	--		--	-loss_vous	---loss_vous
65266	WNK4	65266	blue	blue	-	-	-	-	-	-	-	-	-	adult_ce	-adult_ce	-	-	-	NDD candidate		--	--	----
4646	MYO6	4646	blue	blue	-	-	-	-	-	-	-	-	-	-	--	control_gain	-	-	--		--	--	----
3744	KCNA10	3744	blue	blue	-	-	-	-	-	-	-	-	-	-	--	-	-	-	--		--	--	----
132789	GNPDA2	132789	blue	blue	-	-	-	-	-	-	-	-	-	adult_ce	-adult_ce	-	-	-	NDD candidate		--	--	----
10007	GNPDA1	10007	blue	blue	-	-	-	-	-	-	-	-	prenatal_ce	adult_ce	prenatal_ceadult_ce	control_gain	-	-	NDD candidate		--	--	----
83933	HDAC10	83933	loss	blue	gain_cs	gain_vous	loss_cs	loss_vous	-	-	>=2_loss_cs	-	-	-	--	-	-	-	--		gain_csloss_cs	gain_vousloss_vous	gain_csgain_vousloss_csloss_vous
8437	RASAL1	8437	blue	blue	-	-	-	-	-	-	-	-	-	-	--	-	-	-	--		--	--	----
64926	RASAL3	64926	blue	blue	-	-	-	-	-	-	-	-	-	-	--	-	-	-	--		--	--	----
9462	RASAL2	9462	loss	blue	-	-	-	loss_vous	-	-	-	>=2_loss_vous	-	-	--	-	-	-	--		--	-loss_vous	---loss_vous
57558	USP35	57558	loss	blue	-	-	-	loss_vous	-	-	-	-	-	-	--	-	-	-	--		--	-loss_vous	---loss_vous
57468	SLC12A5	57468	blue	blue	-	-	-	-	-	-	-	-	-	-	--	-	-	FMR1	--		--	--	----
6560	SLC12A4	6560	blue	blue	-	-	-	-	-	-	-	-	-	-	--	-	-	-	--		--	--	----
9990	SLC12A6	9990	blue	blue	-	-	-	-	-	-	-	-	-	adult_ce	-adult_ce	-	-	FMR1	NDD candidate		--	--	----
6558	SLC12A2	6558	blue	blue	-	-	-	-	-	-	-	-	-	-	--	-	-	-	--		--	--	----
482	ATP1B2	482	blue	blue	-	-	-	-	-	-	-	-	prenatal_ce	adult_ce	prenatal_ceadult_ce	-	-	-	NDD candidate		--	--	----
481	ATP1B1	481	blue	blue	-	-	-	-	-	-	-	-	prenatal_ce	-	prenatal_ce-	-	-	FMR1	NDD candidate		--	--	----
5337	PLD1	5337	loss	blue	-	gain_vous	-	loss_vous	-	>=2_gain_vous	-	-	-	-	--	-	-	-	--		--	gain_vousloss_vous	-gain_vous-loss_vous
7915	ALDH5A1	7915	blue	blue	-	gain_vous	-	-	-	-	-	-	-	-	--	-	-	-	--		--	gain_vous-	-gain_vous--
51375	SNX7	51375	blue	blue	-	-	-	-	-	-	-	-	-	adult_ce	-adult_ce	-	-	-	NDD candidate		--	--	----
3706	ITPKA	3706	blue	blue	-	-	-	-	-	-	-	-	-	adult_ce	-adult_ce	-	-	-	NDD candidate		--	--	----
10724	MGEA5	10724	blue	blue	-	-	-	-	-	-	-	-	prenatal_ce	adult_ce	prenatal_ceadult_ce	-	-	-	NDD candidate		--	--	----
5315	PKM2	5315	blue	blue	-	-	-	-	-	-	-	-	prenatal_ce	-	prenatal_ce-	-	-	-	NDD candidate		--	--	----
3705	ITPK1	3705	blue	blue	-	gain_vous	-	-	-	>=2_gain_vous	-	-	prenatal_ce	adult_ce	prenatal_ceadult_ce	-	-	-	NDD candidate		--	gain_vous-	-gain_vous--
23074	UHRF1BP1L	23074	blue	blue	-	-	-	-	-	-	-	-	-	-	--	-	-	FMR1	--		--	--	----
631	BFSP1	631	blue	blue	-	-	-	-	-	-	-	-	-	-	--	-	-	-	--		--	--	----
7280	TUBB2A	7280	loss	prenatal_loss_cs_vous	-	-	-	loss_vous	-	-	-	>=2_loss_vous	prenatal_ce	adult_ce	prenatal_ceadult_ce	-	-	-	NDD candidate		--	-loss_vous	---loss_vous
347733	TUBB2B	347733	loss	prenatal_loss_cs_vous	-	gain_vous	-	loss_vous	-	-	-	>=2_loss_vous	prenatal_ce	adult_ce	prenatal_ceadult_ce	-	-	-	NDD candidate		--	gain_vousloss_vous	-gain_vous-loss_vous
9859	CEP170	9859	loss	prenatal_loss_cs_vous	-	gain_vous	loss_cs	-	-	-	-	-	prenatal_ce	-	prenatal_ce-	-	-	-	NDD candidate		-loss_cs	gain_vous-	-gain_vousloss_cs-
140735	DYNLL2	140735	blue	blue	-	-	-	-	-	-	-	-	prenatal_ce	adult_ce	prenatal_ceadult_ce	-	-	-	NDD candidate		--	--	----
5223	PGAM1	5223	blue	blue	-	-	-	-	-	-	-	-	-	-	--	-	-	-	--		--	--	----
2554	GABRA1	2554	blue	blue	-	-	-	-	-	-	-	-	-	-	--	-	-	-	--		--	--	----
9296	ATP6V1F	9296	blue	blue	gain_cs	-	-	-	-	-	-	-	prenatal_ce	adult_ce	prenatal_ceadult_ce	-	-	-	NDD candidate		gain_cs-	--	gain_cs---
2891	GRIA2	2891	blue	blue	-	-	-	-	-	-	-	-	prenatal_ce	adult_ce	prenatal_ceadult_ce	-	-	-	NDD candidate		--	--	----
81533	ITFG1	81533	blue	blue	-	-	-	-	-	-	-	-	prenatal_ce	adult_ce	prenatal_ceadult_ce	-	control_loss	-	NDD candidate		--	--	----
527	ATP6V0C	527	loss	prenatal_loss_cs_vous	-	-	-	loss_vous	-	-	-	>=2_loss_vous	prenatal_ce	adult_ce	prenatal_ceadult_ce	-	-	-	NDD candidate		--	-loss_vous	---loss_vous
1793	DOCK1	1793	blue	blue	-	-	-	-	-	-	-	-	-	-	--	control_gain	control_loss	-	--		--	--	----
6415	SEPW1	6415	blue	blue	-	-	-	-	-	-	-	-	prenatal_ce	-	prenatal_ce-	control_gain	-	-	NDD candidate		--	--	----
9732	DOCK4	9732	blue	blue	-	-	-	-	-	-	-	-	-	-	--	-	control_loss	FMR1	--		--	--	----
22980	TCF25	22980	blue	blue	-	-	-	-	-	-	-	-	prenatal_ce	-	prenatal_ce-	-	-	FMR1	NDD candidate		--	--	----
375607	C7orf52	375607	blue	blue	-	-	-	-	-	-	-	-	-	-	--	-	-	-	--		--	--	----
54862	CC2D1A	54862	blue	blue	-	-	-	-	-	-	-	-	-	-	--	-	-	-	--		--	--	----
6335	SCN9A	6335	loss	blue	gain_cs	-	loss_cs	loss_vous	-	-	-	-	-	-	--	-	-	-	--		gain_csloss_cs	-loss_vous	gain_cs-loss_csloss_vous
196740	VSTM4	196740	loss	blue	-	gain_vous	-	loss_vous	-	>=2_gain_vous	-	>=2_loss_vous	-	-	--	-	-	-	--		--	gain_vousloss_vous	-gain_vous-loss_vous
23710	GABARAPL1	23710	blue	blue	-	-	-	-	-	-	-	-	prenatal_ce	adult_ce	prenatal_ceadult_ce	-	-	-	NDD candidate		--	--	----
11345	GABARAPL2	11345	loss	prenatal_loss_cs_vous	-	-	-	loss_vous	-	-	-	-	prenatal_ce	adult_ce	prenatal_ceadult_ce	-	-	-	NDD candidate		--	-loss_vous	---loss_vous
23457	ABCB9	23457	blue	blue	-	-	-	-	-	-	-	-	-	-	--	-	-	-	--		--	--	----
9788	MTSS1	9788	blue	blue	-	gain_vous	-	-	-	-	-	-	prenatal_ce	-	prenatal_ce-	-	-	-	NDD candidate		--	gain_vous-	-gain_vous--
10808	HSPH1	10808	blue	blue	-	-	-	-	-	-	-	-	prenatal_ce	-	prenatal_ce-	control_gain	-	-	NDD candidate		--	--	----
575	BAI1	575	blue	blue	-	-	-	-	-	-	-	-	-	-	--	-	-	FMR1	--		--	--	----
576	BAI2	576	blue	blue	-	-	-	-	-	-	-	-	prenatal_ce	adult_ce	prenatal_ceadult_ce	-	-	FMR1	NDD candidate		--	--	----
577	BAI3	577	loss	prenatal_loss_cs_vous	-	-	-	loss_vous	-	-	-	>=2_loss_vous	prenatal_ce	adult_ce	prenatal_ceadult_ce	-	-	-	NDD candidate		--	-loss_vous	---loss_vous
80739	C6orf25	80739	blue	blue	-	gain_vous	-	-	-	-	-	-	-	adult_ce	-adult_ce	-	-	-	NDD candidate		--	gain_vous-	-gain_vous--
10463	SLC30A9	10463	blue	blue	-	-	-	-	-	-	-	-	prenatal_ce	-	prenatal_ce-	-	-	-	NDD candidate		--	--	----
79699	ZYG11B	79699	blue	blue	-	-	-	-	-	-	-	-	-	-	--	-	-	FMR1	--		--	--	----
29114	TAGLN3	29114	blue	blue	-	gain_vous	-	-	-	-	-	-	prenatal_ce	adult_ce	prenatal_ceadult_ce	-	-	-	NDD candidate		--	gain_vous-	-gain_vous--
6323	SCN1A	6323	loss	blue	gain_cs	-	loss_cs	-	-	-	-	-	-	-	--	-	-	-	--		gain_csloss_cs	--	gain_cs-loss_cs-
145282	MIPOL1	145282	blue	blue	-	-	-	-	-	-	-	-	-	-	--	-	-	-	--		--	--	----
23236	PLCB1	23236	blue	blue	-	-	-	-	-	-	-	-	-	adult_ce	-adult_ce	control_gain	-	FMR1	NDD candidate		--	--	----
25940	FAM98A	25940	blue	blue	-	-	-	-	-	-	-	-	-	adult_ce	-adult_ce	-	-	-	NDD candidate		--	--	----
4233	MET	4233	blue	blue	-	gain_vous	-	-	-	-	-	-	-	-	--	-	-	-	--		--	gain_vous-	-gain_vous--
29850	TRPM5	29850	blue	blue	-	-	-	-	-	-	-	-	-	-	--	-	-	-	--		--	--	----
4308	TRPM1	4308	blue	blue	-	-	-	-	-	-	-	-	-	-	--	control_gain	control_loss	-	--		--	--	----
80036	TRPM3	80036	loss	blue	-	gain_vous	-	loss_vous	-	-	-	>=2_loss_vous	-	-	--	-	-	FMR1	--		--	gain_vousloss_vous	-gain_vous-loss_vous
347688	RP11-631M21.2	347688	loss	blue	-	-	-	loss_vous	-	-	-	>=2_loss_vous	-	adult_ce	-adult_ce	-	-	-	NDD candidate		--	-loss_vous	---loss_vous
84617	TUBB6	84617	loss	blue	gain_cs	gain_vous	loss_cs	-	-	-	-	-	-	adult_ce	-adult_ce	-	-	-	NDD candidate		gain_csloss_cs	gain_vous-	gain_csgain_vousloss_cs-
10381	RP11-566K11.2	10381	blue	blue	-	-	-	-	-	-	-	-	prenatal_ce	adult_ce	prenatal_ceadult_ce	-	-	FMR1	NDD candidate		--	--	----
81027	TUBB1	81027	blue	blue	-	-	-	-	-	-	-	-	-	-	--	-	-	-	--		--	--	----
26091	HERC4	26091	blue	blue	-	-	-	-	-	-	-	-	-	-	--	-	-	-	--		--	--	----
55150	C19orf73	55150	blue	blue	-	gain_vous	-	-	-	-	-	-	-	-	--	-	-	-	--		--	gain_vous-	-gain_vous--
83699	SH3BGRL2	83699	blue	blue	-	-	-	-	-	-	-	-	-	-	--	control_gain	-	-	--		--	--	----
51555	PEX5L	51555	blue	blue	-	-	-	-	-	-	-	-	-	adult_ce	-adult_ce	-	-	-	NDD candidate		--	--	----
83638	C11orf68	83638	blue	blue	-	-	-	-	-	-	-	-	prenatal_ce	-	prenatal_ce-	-	-	-	NDD candidate		--	--	----
78995	C17orf53	78995	blue	blue	-	gain_vous	-	-	-	-	-	-	-	-	--	-	-	-	--		--	gain_vous-	-gain_vous--
150	ADRA2A	150	blue	blue	-	-	-	-	-	-	-	-	-	-	--	-	-	-	--		--	--	----
10439	OLFM1	10439	blue	blue	-	-	-	-	-	-	-	-	prenatal_ce	-	prenatal_ce-	-	-	FMR1	NDD candidate		--	--	----
55288	RHOT1	55288	blue	blue	-	-	-	-	-	-	-	-	prenatal_ce	-	prenatal_ce-	-	-	-	NDD candidate		--	--	----
89941	RHOT2	89941	blue	blue	-	gain_vous	-	-	-	>=2_gain_vous	-	-	-	adult_ce	-adult_ce	-	-	-	NDD candidate		--	gain_vous-	-gain_vous--
54828	BCAS3	54828	loss	blue	-	-	-	loss_vous	-	-	-	>=2_loss_vous	-	adult_ce	-adult_ce	-	-	-	NDD candidate		--	-loss_vous	---loss_vous
8537	BCAS1	8537	blue	blue	-	-	-	-	-	-	-	-	-	-	--	-	-	-	--		--	--	----
975	CD81	975	blue	blue	-	-	-	-	-	-	-	-	-	-	--	-	-	-	--		--	--	----
3732	CD82	3732	blue	blue	-	-	-	-	-	-	-	-	-	-	--	control_gain	-	-	--		--	--	----
6546	SLC8A1	6546	blue	blue	-	-	-	-	-	-	-	-	-	-	--	-	control_loss	FMR1	--		--	--	----
6547	SLC8A3	6547	blue	blue	-	-	-	-	-	-	-	-	-	adult_ce	-adult_ce	-	-	-	NDD candidate		--	--	----
6543	SLC8A2	6543	blue	blue	-	-	-	-	-	-	-	-	prenatal_ce	-	prenatal_ce-	-	-	FMR1	NDD candidate		--	--	----
23762	OSBP2	23762	blue	blue	-	-	-	-	-	-	-	-	-	adult_ce	-adult_ce	-	-	-	NDD candidate		--	--	----
4038	LRP4	4038	blue	blue	-	-	-	-	-	-	-	-	-	adult_ce	-adult_ce	-	-	-	NDD candidate		--	--	----
1040	CDS1	1040	blue	blue	-	gain_vous	-	-	-	>=2_gain_vous	-	-	-	-	--	-	-	-	--		--	gain_vous-	-gain_vous--
8760	CDS2	8760	blue	blue	-	-	-	-	-	-	-	-	prenatal_ce	-	prenatal_ce-	-	-	-	NDD candidate		--	--	----
23155	CLCC1	23155	blue	blue	-	-	-	-	-	-	-	-	-	-	--	control_gain	-	-	--		--	--	----
3984	LIMK1	3984	blue	blue	-	-	-	-	-	-	-	-	prenatal_ce	-	prenatal_ce-	control_gain	-	-	NDD candidate		--	--	----
4133	MAP2	4133	blue	blue	-	-	-	-	-	-	-	-	prenatal_ce	adult_ce	prenatal_ceadult_ce	-	-	FMR1	NDD candidate		--	--	----
4135	MAP6	4135	blue	blue	-	-	-	-	-	-	-	-	prenatal_ce	-	prenatal_ce-	-	-	-	NDD candidate		--	--	----
6285	S100B	6285	blue	blue	-	-	-	-	-	-	-	-	-	-	--	control_gain	control_loss	-	--		--	--	----
25930	PTPN23	25930	blue	blue	-	-	-	-	-	-	-	-	prenatal_ce	-	prenatal_ce-	-	-	-	NDD candidate		--	--	----
11099	PTPN21	11099	blue	blue	-	-	-	-	-	-	-	-	-	-	--	-	-	-	--		--	--	----
5274	SERPINI1	5274	blue	blue	-	-	-	-	-	-	-	-	prenatal_ce	-	prenatal_ce-	-	-	-	NDD candidate		--	--	----
79937	CNTNAP3	79937	blue	blue	-	-	-	-	-	-	-	-	-	-	--	control_gain	control_loss	-	--		--	--	----
146691	TOM1L2	146691	loss	blue	gain_cs	-	loss_cs	-	>=2_gain_cs	-	>=2_loss_cs	-	-	-	--	-	-	-	--		gain_csloss_cs	--	gain_cs-loss_cs-
4137	MAPT	4137	loss	prenatal_loss_cs_vous	gain_cs	gain_vous	loss_cs	-	-	-	>=2_loss_cs	-	prenatal_ce	adult_ce	prenatal_ceadult_ce	-	-	-	NDD candidate		gain_csloss_cs	gain_vous-	gain_csgain_vousloss_cs-
221710	C6orf228	221710	blue	blue	-	-	-	-	-	-	-	-	prenatal_ce	-	prenatal_ce-	-	-	-	NDD candidate		--	--	----
92591	ASB16	92591	blue	blue	-	gain_vous	-	-	-	-	-	-	-	-	--	-	-	-	--		--	gain_vous-	-gain_vous--
10677	AVIL	10677	blue	blue	-	-	-	-	-	-	-	-	-	-	--	-	-	-	--		--	--	----
143425	SYT9	143425	blue	blue	-	gain_vous	-	-	-	-	-	-	-	adult_ce	-adult_ce	-	-	-	NDD candidate		--	gain_vous-	-gain_vous--
3099	HK2	3099	blue	blue	-	-	-	-	-	-	-	-	-	adult_ce	-adult_ce	control_gain	-	-	NDD candidate		--	--	----
3101	HK3	3101	loss	blue	gain_cs	-	loss_cs	-	-	-	-	-	-	-	--	-	-	-	--		gain_csloss_cs	--	gain_cs-loss_cs-
3098	HK1	3098	blue	blue	-	-	-	-	-	-	-	-	prenatal_ce	-	prenatal_ce-	-	-	FMR1	NDD candidate		--	--	----
490	ATP2B1	490	loss	prenatal_loss_cs_vous	-	-	-	loss_vous	-	-	-	-	prenatal_ce	-	prenatal_ce-	-	-	-	NDD candidate		--	-loss_vous	---loss_vous
55799	CACNA2D3	55799	blue	blue	-	-	-	-	-	-	-	-	-	-	--	control_gain	control_loss	-	--		--	--	----
492	ATP2B3	492	blue	blue	-	-	-	-	-	-	-	-	-	adult_ce	-adult_ce	control_gain	-	-	NDD candidate		--	--	----
491	ATP2B2	491	loss	blue	gain_cs	gain_vous	loss_cs	-	-	-	-	-	-	adult_ce	-adult_ce	-	-	FMR1	NDD candidate		gain_csloss_cs	gain_vous-	gain_csgain_vousloss_cs-
493	ATP2B4	493	blue	blue	-	-	-	-	-	-	-	-	-	-	--	control_gain	-	FMR1	--		--	--	----
23787	MTCH1	23787	blue	blue	-	-	-	-	-	-	-	-	prenatal_ce	-	prenatal_ce-	-	-	-	NDD candidate		--	--	----
9682	KDM4A	9682	blue	blue	-	-	-	-	-	-	-	-	prenatal_ce	adult_ce	prenatal_ceadult_ce	-	-	-	NDD candidate		--	--	----
51400	PPME1	51400	blue	blue	-	-	-	-	-	-	-	-	prenatal_ce	-	prenatal_ce-	-	-	-	NDD candidate		--	--	----
5295	PIK3R1	5295	blue	blue	-	-	-	-	-	-	-	-	-	-	--	-	-	-	--		--	--	----
54809	SAMD9	54809	blue	blue	-	-	-	-	-	-	-	-	-	-	--	-	-	-	--		--	--	----
5799	PTPRN2	5799	blue	blue	-	-	-	-	-	-	-	-	prenatal_ce	adult_ce	prenatal_ceadult_ce	control_gain	control_loss	FMR1	NDD candidate		--	--	----
23258	DENND5A	23258	loss	prenatal_loss_cs_vous	-	gain_vous	-	loss_vous	-	-	-	>=2_loss_vous	prenatal_ce	-	prenatal_ce-	-	-	FMR1	NDD candidate		--	gain_vousloss_vous	-gain_vous-loss_vous
79861	TUBAL3	79861	loss	blue	gain_cs	-	loss_cs	-	-	-	-	-	-	-	--	-	-	-	--		gain_csloss_cs	--	gain_cs-loss_cs-
60496	AASDHPPT	60496	loss	blue	-	-	-	loss_vous	-	-	-	>=2_loss_vous	-	-	--	-	-	-	--		--	-loss_vous	---loss_vous
5864	RAB3A	5864	blue	blue	-	-	-	-	-	-	-	-	prenatal_ce	-	prenatal_ce-	-	-	-	NDD candidate		--	--	----
1602	DACH1	1602	blue	blue	-	-	-	-	-	-	-	-	-	adult_ce	-adult_ce	-	-	-	NDD candidate		--	--	----
4684	NCAM1	4684	blue	blue	-	-	-	-	-	-	-	-	prenatal_ce	-	prenatal_ce-	-	-	FMR1	NDD candidate		--	--	----
4685	NCAM2	4685	blue	blue	-	-	-	-	-	-	-	-	-	adult_ce	-adult_ce	control_gain	-	-	NDD candidate		--	--	----
51011	FAHD2A	51011	blue	blue	-	gain_vous	-	-	-	-	-	-	-	-	--	-	-	-	--		--	gain_vous-	-gain_vous--
51308	REEP2	51308	blue	blue	-	gain_vous	-	-	-	-	-	-	prenatal_ce	-	prenatal_ce-	-	-	-	NDD candidate		--	gain_vous-	-gain_vous--
1137	CHRNA4	1137	loss	blue	gain_cs	gain_vous	loss_cs	-	-	>=2_gain_vous	>=2_loss_cs	-	-	-	--	-	-	-	--		gain_csloss_cs	gain_vous-	gain_csgain_vousloss_cs-
9479	MAPK8IP1	9479	blue	blue	-	-	-	-	-	-	-	-	prenatal_ce	-	prenatal_ce-	-	-	FMR1	NDD candidate		--	--	----
23542	MAPK8IP2	23542	loss	prenatal_loss_cs_vous	gain_cs	gain_vous	loss_cs	-	-	-	>=2_loss_cs	-	prenatal_ce	adult_ce	prenatal_ceadult_ce	-	-	-	NDD candidate		gain_csloss_cs	gain_vous-	gain_csgain_vousloss_cs-
23162	MAPK8IP3	23162	blue	blue	-	-	-	-	-	-	-	-	prenatal_ce	adult_ce	prenatal_ceadult_ce	-	control_loss	FMR1	NDD candidate		--	--	----
27067	STAU2	27067	blue	blue	-	-	-	-	-	-	-	-	prenatal_ce	adult_ce	prenatal_ceadult_ce	-	-	-	NDD candidate		--	--	----
1114	CHGB	1114	blue	blue	-	-	-	-	-	-	-	-	-	-	--	-	-	-	--		--	--	----
123811	FOPNL	123811	blue	blue	-	-	-	-	-	-	-	-	-	-	--	control_gain	-	-	--		--	--	----
2492	FSHR	2492	blue	blue	-	-	-	-	-	-	-	-	-	-	--	-	control_loss	-	--		--	--	----
84976	DISP1	84976	loss	blue	-	-	-	loss_vous	-	-	-	>=2_loss_vous	-	-	--	-	-	-	--		--	-loss_vous	---loss_vous
85455	DISP2	85455	blue	blue	-	-	-	-	-	-	-	-	-	-	--	-	-	FMR1	--		--	--	----
10011	SRA1	10011	blue	blue	-	-	-	-	-	-	-	-	-	adult_ce	-adult_ce	-	-	-	NDD candidate		--	--	----
4999	ORC2	4999	loss	blue	-	-	loss_cs	-	-	-	-	-	-	-	--	-	-	-	--		-loss_cs	--	--loss_cs-
9825	SPATA2	9825	blue	blue	-	-	-	-	-	-	-	-	-	-	--	-	-	-	--		--	--	----
10059	DNM1L	10059	blue	blue	-	-	-	-	-	-	-	-	prenatal_ce	adult_ce	prenatal_ceadult_ce	-	-	-	NDD candidate		--	--	----
3306	HSPA2	3306	blue	blue	-	-	-	-	-	-	-	-	-	adult_ce	-adult_ce	-	-	-	NDD candidate		--	--	----
190	NR0B1	190	blue	blue	-	-	-	-	-	-	-	-	-	-	--	-	-	-	--		--	--	----
221294	NT5DC1	221294	blue	blue	-	-	-	-	-	-	-	-	-	adult_ce	-adult_ce	-	-	-	NDD candidate		--	--	----
55423	SIRPG	55423	loss	blue	-	gain_vous	loss_cs	-	-	-	-	-	-	-	--	-	-	-	--		-loss_cs	gain_vous-	-gain_vousloss_cs-
25966	C2CD2	25966	blue	blue	-	-	-	-	-	-	-	-	-	-	--	-	-	-	--		--	--	----
9847	KIAA0528	9847	blue	blue	-	-	-	-	-	-	-	-	-	adult_ce	-adult_ce	-	-	-	NDD candidate		--	--	----
55266	TMEM19	55266	loss	blue	-	-	loss_cs	-	-	-	-	-	-	-	--	-	-	-	--		-loss_cs	--	--loss_cs-
83696	TRAPPC9	83696	loss	prenatal_loss_cs_vous	-	-	-	loss_vous	-	-	-	-	prenatal_ce	-	prenatal_ce-	-	-	-	NDD candidate		--	-loss_vous	---loss_vous
22878	TRAPPC8	22878	blue	blue	-	gain_vous	-	-	-	-	-	-	-	adult_ce	-adult_ce	-	-	-	NDD candidate		--	gain_vous-	-gain_vous--
6399	TRAPPC2	6399	loss	blue	-	gain_vous	-	loss_vous	-	-	-	>=2_loss_vous	-	-	--	-	-	-	--		--	gain_vousloss_vous	-gain_vous-loss_vous
94274	PPP1R14A	94274	blue	blue	-	-	-	-	-	-	-	-	-	-	--	-	-	-	--		--	--	----
26128	KIAA1279	26128	blue	blue	-	-	-	-	-	-	-	-	-	-	--	-	-	-	--		--	--	----
285368	PRRT3	285368	blue	blue	-	gain_vous	-	-	-	>=2_gain_vous	-	-	-	adult_ce	-adult_ce	-	-	-	NDD candidate		--	gain_vous-	-gain_vous--
8844	KSR1	8844	blue	blue	-	gain_vous	-	-	-	>=2_gain_vous	-	-	-	-	--	-	-	-	--		--	gain_vous-	-gain_vous--
1271	CNTFR	1271	loss	prenatal_loss_cs_vous	gain_cs	-	loss_cs	-	-	-	-	-	prenatal_ce	-	prenatal_ce-	-	-	-	NDD candidate		gain_csloss_cs	--	gain_cs-loss_cs-
23416	KCNH3	23416	blue	blue	-	-	-	-	-	-	-	-	-	-	--	-	-	FMR1	--		--	--	----
3757	KCNH2	3757	blue	blue	-	-	-	-	-	-	-	-	-	-	--	-	-	-	--		--	--	----
5621	PRNP	5621	blue	blue	-	gain_vous	-	-	-	-	-	-	prenatal_ce	-	prenatal_ce-	-	-	-	NDD candidate		--	gain_vous-	-gain_vous--
54332	GDAP1	54332	blue	blue	gain_cs	-	-	-	-	-	-	-	prenatal_ce	-	prenatal_ce-	-	-	-	NDD candidate		gain_cs-	--	gain_cs---
51185	CRBN	51185	blue	blue	-	-	-	-	-	-	-	-	prenatal_ce	-	prenatal_ce-	control_gain	-	-	NDD candidate		--	--	----
8943	AP3D1	8943	blue	blue	-	-	-	-	-	-	-	-	prenatal_ce	adult_ce	prenatal_ceadult_ce	-	-	FMR1	NDD candidate		--	--	----
127281	C1orf93	127281	loss	blue	gain_cs	gain_vous	loss_cs	-	-	>=2_gain_vous	>=2_loss_cs	-	-	-	--	-	-	-	--		gain_csloss_cs	gain_vous-	gain_csgain_vousloss_cs-
387597	ILDR2	387597	loss	blue	-	-	loss_cs	-	-	-	-	-	-	-	--	-	-	-	--		-loss_cs	--	--loss_cs-
5575	PRKAR1B	5575	loss	prenatal_loss_cs_vous	-	gain_vous	-	loss_vous	-	>=2_gain_vous	-	>=2_loss_vous	prenatal_ce	adult_ce	prenatal_ceadult_ce	-	-	-	NDD candidate		--	gain_vousloss_vous	-gain_vous-loss_vous
8996	NOL3	8996	blue	blue	-	-	-	-	-	-	-	-	-	-	--	-	-	-	--		--	--	----
152110	NEK10	152110	blue	blue	-	-	-	-	-	-	-	-	-	-	--	-	control_loss	-	--		--	--	----
85451	UNK	85451	blue	blue	-	-	-	-	-	-	-	-	-	-	--	-	-	-	--		--	--	----
274	BIN1	274	blue	blue	-	gain_vous	-	-	-	-	-	-	prenatal_ce	-	prenatal_ce-	-	-	-	NDD candidate		--	gain_vous-	-gain_vous--
51411	BIN2	51411	loss	blue	-	-	-	loss_vous	-	-	-	-	-	-	--	-	-	-	--		--	-loss_vous	---loss_vous
8601	RGS20	8601	loss	blue	gain_cs	-	loss_cs	-	-	-	-	-	-	-	--	-	-	-	--		gain_csloss_cs	--	gain_cs-loss_cs-
55844	PPP2R2D	55844	blue	blue	-	-	-	-	-	-	-	-	-	adult_ce	-adult_ce	control_gain	-	-	NDD candidate		--	--	----
342346	C16orf96	342346	blue	blue	gain_cs	gain_vous	-	-	>=2_gain_cs	-	-	-	-	-	--	-	-	-	--		gain_cs-	gain_vous-	gain_csgain_vous--
2670	GFAP	2670	blue	blue	-	-	-	-	-	-	-	-	-	adult_ce	-adult_ce	-	-	-	NDD candidate		--	--	----
84059	GPR98	84059	loss	blue	-	gain_vous	loss_cs	-	-	>=2_gain_vous	-	-	-	-	--	-	-	-	--		-loss_cs	gain_vous-	-gain_vousloss_cs-
5521	PPP2R2B	5521	blue	blue	-	gain_vous	-	-	-	>=2_gain_vous	-	-	prenatal_ce	-	prenatal_ce-	-	-	-	NDD candidate		--	gain_vous-	-gain_vous--
738	C11orf2	738	blue	blue	-	-	-	-	-	-	-	-	prenatal_ce	-	prenatal_ce-	-	-	-	NDD candidate		--	--	----
23328	SASH1	23328	blue	blue	-	-	-	-	-	-	-	-	-	-	--	control_gain	-	FMR1	--		--	--	----
200734	SPRED2	200734	loss	blue	gain_cs	-	loss_cs	-	-	-	-	-	-	-	--	-	-	-	--		gain_csloss_cs	--	gain_cs-loss_cs-
81552	VOPP1	81552	blue	blue	-	gain_vous	-	-	-	>=2_gain_vous	-	-	-	-	--	-	-	-	--		--	gain_vous-	-gain_vous--
130271	PLEKHH2	130271	blue	blue	-	-	-	-	-	-	-	-	-	-	--	-	control_loss	-	--		--	--	----
57475	PLEKHH1	57475	blue	blue	-	-	-	-	-	-	-	-	-	-	--	-	-	-	--		--	--	----
5649	RELN	5649	blue	blue	-	-	-	-	-	-	-	-	-	adult_ce	-adult_ce	-	-	FMR1	NDD candidate		--	--	----
57716	PRX	57716	blue	blue	-	-	-	-	-	-	-	-	-	-	--	-	-	-	--		--	--	----
5653	KLK6	5653	blue	blue	-	-	-	-	-	-	-	-	-	-	--	-	-	-	--		--	--	----
55167	MSL2	55167	blue	blue	-	-	-	-	-	-	-	-	-	adult_ce	-adult_ce	-	-	-	NDD candidate		--	--	----
8533	COPS3	8533	loss	prenatal_loss_cs_vous	gain_cs	-	loss_cs	-	>=2_gain_cs	-	>=2_loss_cs	-	prenatal_ce	adult_ce	prenatal_ceadult_ce	-	-	-	NDD candidate		gain_csloss_cs	--	gain_cs-loss_cs-
9651	PLCH2	9651	loss	blue	gain_cs	gain_vous	loss_cs	-	-	>=2_gain_vous	>=2_loss_cs	-	-	-	--	-	-	FMR1	--		gain_csloss_cs	gain_vous-	gain_csgain_vousloss_cs-
57486	NLN	57486	blue	blue	-	-	-	-	-	-	-	-	-	adult_ce	-adult_ce	-	-	-	NDD candidate		--	--	----
11165	NUDT3	11165	blue	blue	-	-	-	-	-	-	-	-	prenatal_ce	adult_ce	prenatal_ceadult_ce	-	-	-	NDD candidate		--	--	----
114784	CSMD2	114784	blue	blue	-	-	-	-	-	-	-	-	-	-	--	-	-	-	--		--	--	----
54602	NDFIP2	54602	blue	blue	-	-	-	-	-	-	-	-	prenatal_ce	adult_ce	prenatal_ceadult_ce	-	-	-	NDD candidate		--	--	----
80762	NDFIP1	80762	blue	blue	-	-	-	-	-	-	-	-	prenatal_ce	adult_ce	prenatal_ceadult_ce	-	-	-	NDD candidate		--	--	----
145773	FAM81A	145773	blue	blue	-	-	-	-	-	-	-	-	-	-	--	-	-	-	--		--	--	----
7204	TRIO	7204	blue	blue	-	-	-	-	-	-	-	-	prenatal_ce	adult_ce	prenatal_ceadult_ce	control_gain	-	FMR1	NDD candidate		--	--	----
54545	MTMR12	54545	blue	blue	-	-	-	-	-	-	-	-	-	-	--	-	-	-	--		--	--	----
54893	MTMR10	54893	blue	blue	-	-	-	-	-	-	-	-	-	-	--	control_gain	-	-	--		--	--	----
1951	CELSR3	1951	blue	blue	-	-	-	-	-	-	-	-	-	adult_ce	-adult_ce	-	-	FMR1	NDD candidate		--	--	----
1952	CELSR2	1952	blue	blue	-	gain_vous	-	-	-	-	-	-	prenatal_ce	-	prenatal_ce-	-	-	FMR1	NDD candidate		--	gain_vous-	-gain_vous--
9620	CELSR1	9620	loss	blue	gain_cs	-	loss_cs	-	-	-	>=2_loss_cs	-	-	-	--	-	-	-	--		gain_csloss_cs	--	gain_cs-loss_cs-
11158	RABL2B	11158	loss	blue	gain_cs	gain_vous	loss_cs	-	-	-	>=2_loss_cs	-	-	-	--	-	-	-	--		gain_csloss_cs	gain_vous-	gain_csgain_vousloss_cs-
23349	KIAA1045	23349	loss	blue	gain_cs	-	loss_cs	-	-	-	-	-	-	-	--	-	-	FMR1	--		gain_csloss_cs	--	gain_cs-loss_cs-
2615	LRRC32	2615	blue	blue	-	-	-	-	-	-	-	-	-	-	--	-	-	-	--		--	--	----
9927	MFN2	9927	loss	prenatal_loss_cs_vous	-	-	loss_cs	-	-	-	-	-	prenatal_ce	-	prenatal_ce-	-	-	-	NDD candidate		-loss_cs	--	--loss_cs-
150864	FAM117B	150864	blue	blue	-	gain_vous	-	-	-	-	-	-	-	-	--	-	-	-	--		--	gain_vous-	-gain_vous--
79025	C20orf195	79025	blue	blue	-	-	-	-	-	-	-	-	-	-	--	control_gain	control_loss	-	--		--	--	----
80262	C16orf70	80262	blue	blue	-	-	-	-	-	-	-	-	-	adult_ce	-adult_ce	-	-	-	NDD candidate		--	--	----
4815	NINJ2	4815	blue	blue	-	-	-	-	-	-	-	-	-	-	--	control_gain	-	-	--		--	--	----
4751	NEK2	4751	blue	blue	-	-	-	-	-	-	-	-	-	-	--	-	-	-	--		--	--	----
7812	CSDE1	7812	blue	blue	-	-	-	-	-	-	-	-	prenatal_ce	-	prenatal_ce-	-	-	-	NDD candidate		--	--	----
6567	SLC16A2	6567	blue	blue	-	-	-	-	-	-	-	-	prenatal_ce	-	prenatal_ce-	control_gain	-	-	NDD candidate		--	--	----
257106	ARHGAP30	257106	blue	blue	-	gain_vous	-	-	-	-	-	-	-	-	--	-	-	-	--		--	gain_vous-	-gain_vous--
9743	ARHGAP32	9743	blue	blue	-	gain_vous	-	-	-	-	-	-	-	-	--	-	-	FMR1	--		--	gain_vous-	-gain_vous--
115703	ARHGAP33	115703	blue	blue	-	-	-	-	-	-	-	-	prenatal_ce	-	prenatal_ce-	-	-	FMR1	NDD candidate		--	--	----
2909	ARHGAP35	2909	blue	blue	-	-	-	-	-	-	-	-	prenatal_ce	-	prenatal_ce-	-	-	FMR1	NDD candidate		--	--	----
147179	WIPF2	147179	blue	blue	-	-	-	-	-	-	-	-	-	-	--	-	-	-	--		--	--	----
1240	CMKLR1	1240	blue	blue	-	-	-	-	-	-	-	-	-	-	--	-	-	-	--		--	--	----
8655	DYNLL1	8655	blue	blue	-	-	-	-	-	-	-	-	prenatal_ce	-	prenatal_ce-	-	-	-	NDD candidate		--	--	----
2873	GPS1	2873	blue	blue	-	gain_vous	-	-	>=2_gain_cs	-	-	-	prenatal_ce	-	prenatal_ce-	-	-	-	NDD candidate		--	gain_vous-	-gain_vous--
773	CACNA1A	773	blue	blue	-	gain_vous	-	-	-	>=2_gain_vous	-	-	-	-	--	-	-	-	--		--	gain_vous-	-gain_vous--
774	CACNA1B	774	blue	blue	-	-	-	-	-	-	-	-	-	-	--	control_gain	-	FMR1	--		--	--	----
777	CACNA1E	777	blue	blue	-	-	-	-	-	-	-	-	-	-	--	-	-	FMR1	--		--	--	----
9114	ATP6V0D1	9114	blue	blue	-	-	-	-	-	-	-	-	prenatal_ce	adult_ce	prenatal_ceadult_ce	-	-	FMR1	NDD candidate		--	--	----
201163	FLCN	201163	loss	blue	gain_cs	-	loss_cs	-	>=2_gain_cs	-	>=2_loss_cs	-	-	-	--	-	-	-	--		gain_csloss_cs	--	gain_cs-loss_cs-
54923	LIME1	54923	loss	blue	gain_cs	gain_vous	loss_cs	loss_vous	-	>=2_gain_vous	>=2_loss_cs	-	-	-	--	-	-	-	--		gain_csloss_cs	gain_vousloss_vous	gain_csgain_vousloss_csloss_vous
55285	RBM41	55285	blue	blue	-	gain_vous	-	-	-	-	-	-	-	adult_ce	-adult_ce	-	-	-	NDD candidate		--	gain_vous-	-gain_vous--
80333	KCNIP4	80333	blue	blue	-	-	-	-	-	-	-	-	-	-	--	-	control_loss	-	--		--	--	----
22843	PPM1E	22843	blue	blue	-	-	-	-	-	-	-	-	-	-	--	-	-	FMR1	--		--	--	----
151742	PPM1L	151742	loss	blue	-	-	-	loss_vous	-	-	-	>=2_loss_vous	-	adult_ce	-adult_ce	-	-	-	NDD candidate		--	-loss_vous	---loss_vous
57460	PPM1H	57460	blue	blue	-	gain_vous	-	-	-	-	-	-	-	adult_ce	-adult_ce	-	-	-	NDD candidate		--	gain_vous-	-gain_vous--
9867	PJA2	9867	loss	prenatal_loss_cs_vous	-	-	-	loss_vous	-	-	-	>=2_loss_vous	prenatal_ce	adult_ce	prenatal_ceadult_ce	-	-	FMR1	NDD candidate		--	-loss_vous	---loss_vous
23333	DPY19L1	23333	blue	blue	-	-	-	-	-	-	-	-	-	-	--	control_gain	-	-	--		--	--	----
780	DDR1	780	blue	blue	-	-	-	-	-	-	-	-	prenatal_ce	adult_ce	prenatal_ceadult_ce	-	-	-	NDD candidate		--	--	----
56751	BARHL1	56751	blue	blue	-	gain_vous	-	-	-	-	-	-	-	-	--	-	-	-	--		--	gain_vous-	-gain_vous--
2870	GRK6	2870	loss	blue	gain_cs	gain_vous	loss_cs	-	-	-	-	-	-	-	--	-	-	-	--		gain_csloss_cs	gain_vous-	gain_csgain_vousloss_cs-
23143	LRCH1	23143	blue	blue	-	-	-	-	-	-	-	-	-	-	--	-	-	-	--		--	--	----
79841	AGBL2	79841	blue	blue	-	gain_vous	-	-	-	>=2_gain_vous	-	-	-	-	--	-	-	-	--		--	gain_vous-	-gain_vous--
123624	AGBL1	123624	blue	blue	-	-	-	-	-	-	-	-	-	-	--	-	control_loss	-	--		--	--	----
9690	UBE3C	9690	blue	blue	-	gain_vous	-	-	-	-	-	-	-	-	--	-	-	FMR1	--		--	gain_vous-	-gain_vous--
115704	EVI5L	115704	blue	blue	-	-	-	-	-	-	-	-	prenatal_ce	-	prenatal_ce-	-	-	-	NDD candidate		--	--	----
408	ARRB1	408	blue	blue	-	-	-	-	-	-	-	-	-	-	--	control_gain	-	FMR1	--		--	--	----
6616	SNAP25	6616	blue	blue	-	-	-	-	-	-	-	-	prenatal_ce	-	prenatal_ce-	-	-	FMR1	NDD candidate		--	--	----
150726	FBXO41	150726	blue	blue	-	-	-	-	-	-	-	-	-	-	--	-	-	FMR1	--		--	--	----
54455	FBXO42	54455	blue	blue	-	-	-	-	-	-	-	-	prenatal_ce	-	prenatal_ce-	-	-	-	NDD candidate		--	--	----
10396	ATP8A1	10396	blue	blue	-	-	-	-	-	-	-	-	-	-	--	-	-	-	--		--	--	----
3760	KCNJ3	3760	loss	blue	gain_cs	gain_vous	loss_cs	-	-	-	-	-	-	-	--	-	-	-	--		gain_csloss_cs	gain_vous-	gain_csgain_vousloss_cs-
3759	KCNJ2	3759	blue	blue	-	-	-	-	-	-	-	-	-	-	--	-	-	-	--		--	--	----
3765	KCNJ9	3765	blue	blue	-	-	-	-	-	-	-	-	-	-	--	-	-	-	--		--	--	----
54550	NECAB2	54550	loss	blue	-	gain_vous	loss_cs	loss_vous	-	>=2_gain_vous	-	-	-	adult_ce	-adult_ce	-	-	-	NDD candidate		-loss_cs	gain_vousloss_vous	-gain_vousloss_csloss_vous
137964	AGPAT6	137964	blue	blue	-	gain_vous	-	-	-	>=2_gain_vous	-	-	prenatal_ce	-	prenatal_ce-	-	-	-	NDD candidate		--	gain_vous-	-gain_vous--
56895	AGPAT4	56895	blue	blue	-	-	-	-	-	-	-	-	-	-	--	control_gain	-	-	--		--	--	----
9844	ELMO1	9844	loss	blue	-	-	loss_cs	-	-	-	-	-	-	-	--	-	-	-	--		-loss_cs	--	--loss_cs-
758	MPPED1	758	blue	blue	-	gain_vous	-	-	-	>=2_gain_vous	-	-	prenatal_ce	-	prenatal_ce-	-	-	-	NDD candidate		--	gain_vous-	-gain_vous--
744	MPPED2	744	blue	blue	-	-	-	-	-	-	-	-	prenatal_ce	adult_ce	prenatal_ceadult_ce	-	-	-	NDD candidate		--	--	----
23558	WBP2	23558	blue	blue	-	-	-	-	-	-	-	-	prenatal_ce	adult_ce	prenatal_ceadult_ce	-	-	-	NDD candidate		--	--	----
55662	HIF1AN	55662	blue	blue	-	-	-	-	-	-	-	-	-	adult_ce	-adult_ce	-	-	-	NDD candidate		--	--	----
84988	PPP1R16A	84988	blue	blue	-	gain_vous	-	-	-	>=2_gain_vous	-	-	-	-	--	-	-	-	--		--	gain_vous-	-gain_vous--
26051	PPP1R16B	26051	blue	blue	-	-	-	-	-	-	-	-	-	-	--	-	-	-	--		--	--	----
51090	PLLP	51090	blue	blue	-	-	-	-	-	-	-	-	-	-	--	-	-	-	--		--	--	----
197131	UBR1	197131	blue	blue	-	-	-	-	-	-	-	-	-	adult_ce	-adult_ce	control_gain	-	-	NDD candidate		--	--	----
23352	UBR4	23352	blue	blue	-	gain_vous	-	-	-	-	-	-	-	-	--	-	-	-	--		--	gain_vous-	-gain_vous--
29993	PACSIN1	29993	blue	blue	-	-	-	-	-	-	-	-	-	adult_ce	-adult_ce	-	-	-	NDD candidate		--	--	----
2932	GSK3B	2932	blue	blue	-	-	-	-	-	-	-	-	prenatal_ce	adult_ce	prenatal_ceadult_ce	-	-	FMR1	NDD candidate		--	--	----
10787	NCKAP1	10787	loss	prenatal_loss_cs_vous	-	-	-	loss_vous	-	-	-	>=2_loss_vous	prenatal_ce	adult_ce	prenatal_ceadult_ce	-	-	FMR1	NDD candidate		--	-loss_vous	---loss_vous
5764	PTN	5764	blue	blue	-	-	-	-	-	-	-	-	prenatal_ce	adult_ce	prenatal_ceadult_ce	control_gain	-	-	NDD candidate		--	--	----
1400	CRMP1	1400	blue	blue	-	-	-	-	-	-	-	-	prenatal_ce	-	prenatal_ce-	-	-	FMR1	NDD candidate		--	--	----
64122	FN3K	64122	loss	blue	-	gain_vous	-	loss_vous	>=2_gain_cs	>=2_gain_vous	-	>=2_loss_vous	-	-	--	-	-	-	--		--	gain_vousloss_vous	-gain_vous-loss_vous
1954	MEGF8	1954	blue	blue	-	gain_vous	-	-	-	-	-	-	prenatal_ce	-	prenatal_ce-	-	-	-	NDD candidate		--	gain_vous-	-gain_vous--
6675	UAP1	6675	blue	blue	-	gain_vous	-	-	-	-	-	-	prenatal_ce	-	prenatal_ce-	-	-	-	NDD candidate		--	gain_vous-	-gain_vous--
55208	DCUN1D2	55208	blue	blue	-	-	-	-	-	-	-	-	-	-	--	control_gain	-	-	--		--	--	----
1955	MEGF9	1955	blue	blue	-	gain_vous	-	-	-	-	-	-	-	-	--	-	-	-	--		--	gain_vous-	-gain_vous--
273	AMPH	273	blue	blue	-	-	-	-	-	-	-	-	prenatal_ce	-	prenatal_ce-	-	-	FMR1	NDD candidate		--	--	----
26018	LRIG1	26018	blue	blue	-	-	-	-	-	-	-	-	-	-	--	control_gain	-	-	--		--	--	----
80331	DNAJC5	80331	loss	prenatal_loss_cs_vous	gain_cs	-	loss_cs	loss_vous	-	-	>=2_loss_cs	-	prenatal_ce	-	prenatal_ce-	-	-	-	NDD candidate		gain_csloss_cs	-loss_vous	gain_cs-loss_csloss_vous
57513	CASKIN2	57513	blue	blue	-	gain_vous	-	-	-	-	-	-	-	adult_ce	-adult_ce	-	-	-	NDD candidate		--	gain_vous-	-gain_vous--
57524	CASKIN1	57524	loss	blue	-	-	-	loss_vous	-	-	-	>=2_loss_vous	-	-	--	-	-	FMR1	--		--	-loss_vous	---loss_vous
150209	AIFM3	150209	blue	blue	-	-	-	-	-	-	-	-	-	-	--	control_gain	control_loss	-	--		--	--	----
63891	RNF123	63891	blue	blue	-	-	-	-	-	-	-	-	-	-	--	-	-	-	--		--	--	----
9920	KBTBD11	9920	blue	blue	gain_cs	gain_vous	-	-	-	>=2_gain_vous	-	-	prenatal_ce	-	prenatal_ce-	-	-	-	NDD candidate		gain_cs-	gain_vous-	gain_csgain_vous--
26278	SACS	26278	blue	blue	-	-	-	-	-	-	-	-	-	adult_ce	-adult_ce	control_gain	control_loss	-	NDD candidate		--	--	----
9611	NCOR1	9611	blue	blue	-	-	-	-	-	-	-	-	-	adult_ce	-adult_ce	control_gain	-	FMR1	NDD candidate		--	--	----
23287	AGTPBP1	23287	blue	blue	-	-	-	-	-	-	-	-	prenatal_ce	-	prenatal_ce-	control_gain	-	FMR1	NDD candidate		--	--	----
9185	REPS2	9185	loss	blue	-	gain_vous	-	loss_vous	-	-	-	-	-	-	--	-	-	-	--		--	gain_vousloss_vous	-gain_vous-loss_vous
4683	NBN	4683	blue	blue	-	gain_vous	-	-	-	-	-	-	-	-	--	-	-	-	--		--	gain_vous-	-gain_vous--
55754	TMEM30A	55754	blue	blue	-	gain_vous	-	-	-	-	-	-	prenatal_ce	-	prenatal_ce-	-	-	-	NDD candidate		--	gain_vous-	-gain_vous--
5911	RAP2A	5911	blue	blue	-	-	-	-	-	-	-	-	prenatal_ce	adult_ce	prenatal_ceadult_ce	-	-	-	NDD candidate		--	--	----
51588	PIAS4	51588	blue	blue	-	-	-	-	-	-	-	-	prenatal_ce	-	prenatal_ce-	-	-	-	NDD candidate		--	--	----
57679	ALS2	57679	blue	blue	-	-	-	-	-	-	-	-	-	-	--	-	-	FMR1	--		--	--	----
57706	DENND1A	57706	blue	blue	-	-	-	-	-	-	-	-	-	-	--	-	-	-	--		--	--	----
25948	KBTBD2	25948	blue	blue	-	-	-	-	-	-	-	-	-	-	--	-	-	-	--		--	--	----
161725	OTUD7A	161725	blue	blue	-	-	-	-	-	-	-	-	-	-	--	control_gain	-	-	--		--	--	----
151278	CCDC140	151278	blue	blue	-	-	-	-	-	-	-	-	-	-	--	-	-	-	--		--	--	----
1739	DLG1	1739	blue	blue	-	-	-	-	-	-	-	-	-	-	--	control_gain	-	-	--		--	--	----
65983	GRAMD3	65983	blue	blue	-	-	-	-	-	-	-	-	-	-	--	-	-	-	--		--	--	----
1741	DLG3	1741	blue	blue	-	gain_vous	-	-	-	-	-	-	prenatal_ce	-	prenatal_ce-	-	-	-	NDD candidate		--	gain_vous-	-gain_vous--
23293	SMG6	23293	loss	blue	gain_cs	-	loss_cs	loss_vous	-	-	>=2_loss_cs	-	-	adult_ce	-adult_ce	-	-	-	NDD candidate		gain_csloss_cs	-loss_vous	gain_cs-loss_csloss_vous
1742	DLG4	1742	loss	prenatal_loss_cs_vous	-	-	-	loss_vous	-	-	-	>=2_loss_vous	prenatal_ce	adult_ce	prenatal_ceadult_ce	-	-	FMR1	NDD candidate		--	-loss_vous	---loss_vous
80204	FBXO11	80204	loss	prenatal_loss_cs_vous	-	gain_vous	-	loss_vous	-	>=2_gain_vous	-	>=2_loss_vous	prenatal_ce	-	prenatal_ce-	-	-	-	NDD candidate		--	gain_vousloss_vous	-gain_vous-loss_vous
3458	IFNG	3458	blue	blue	-	-	-	-	-	-	-	-	-	-	--	-	-	-	--		--	--	----
145482	PTGR2	145482	blue	blue	-	-	-	-	-	-	-	-	-	-	--	-	-	-	--		--	--	----
7866	IFRD2	7866	blue	blue	-	-	-	-	-	-	-	-	-	-	--	-	-	-	--		--	--	----
9885	OSBPL2	9885	blue	blue	-	gain_vous	-	-	-	-	-	-	prenatal_ce	-	prenatal_ce-	-	-	-	NDD candidate		--	gain_vous-	-gain_vous--
114880	OSBPL6	114880	loss	blue	gain_cs	-	loss_cs	-	-	-	-	-	-	-	--	-	-	-	--		gain_csloss_cs	--	gain_cs-loss_cs-
114881	OSBPL7	114881	blue	blue	-	gain_vous	-	-	-	-	-	-	-	-	--	-	-	-	--		--	gain_vous-	-gain_vous--
114879	OSBPL5	114879	blue	blue	-	-	-	-	-	-	-	-	-	-	--	control_gain	-	-	--		--	--	----
10383	TUBB4B	10383	loss	prenatal_loss_cs_vous	gain_cs	gain_vous	loss_cs	-	-	-	-	-	prenatal_ce	adult_ce	prenatal_ceadult_ce	-	-	-	NDD candidate		gain_csloss_cs	gain_vous-	gain_csgain_vousloss_cs-
10382	TUBB4A	10382	blue	blue	-	gain_vous	-	-	-	-	-	-	prenatal_ce	adult_ce	prenatal_ceadult_ce	-	-	FMR1	NDD candidate		--	gain_vous-	-gain_vous--
55852	TEX2	55852	blue	blue	-	gain_vous	-	-	-	-	-	-	-	-	--	-	-	-	--		--	gain_vous-	-gain_vous--
9754	STARD8	9754	blue	blue	-	-	-	-	-	-	-	-	-	adult_ce	-adult_ce	-	-	-	NDD candidate		--	--	----
94134	ARHGAP12	94134	blue	blue	-	-	-	-	-	-	-	-	-	-	--	-	-	-	--		--	--	----
56910	STARD7	56910	loss	prenatal_loss_cs_vous	-	gain_vous	loss_cs	loss_vous	-	-	-	>=2_loss_vous	prenatal_ce	-	prenatal_ce-	-	-	-	NDD candidate		-loss_cs	gain_vousloss_vous	-gain_vousloss_csloss_vous
2566	GABRG2	2566	blue	blue	-	-	-	-	-	-	-	-	-	-	--	-	-	-	--		--	--	----
57157	PHTF2	57157	blue	blue	-	-	-	-	-	-	-	-	-	-	--	-	-	-	--		--	--	----
10598	AHSA1	10598	blue	blue	-	-	-	-	-	-	-	-	prenatal_ce	-	prenatal_ce-	-	-	-	NDD candidate		--	--	----
667	DST	667	blue	blue	-	-	-	-	-	-	-	-	-	-	--	-	-	FMR1	--		--	--	----
5509	PPP1R3D	5509	blue	blue	-	-	-	-	-	-	-	-	-	-	--	-	-	-	--		--	--	----
100287898	TTC34	100287898	blue	blue	-	-	-	-	-	-	-	-	-	-	--	control_gain	-	-	--		--	--	----
63027	SLC22A23	63027	loss	blue	-	-	-	loss_vous	-	-	-	>=2_loss_vous	-	-	--	-	-	-	--		--	-loss_vous	---loss_vous
26470	SEZ6L2	26470	blue	blue	-	-	-	-	-	-	-	-	prenatal_ce	-	prenatal_ce-	control_gain	control_loss	FMR1	NDD candidate		--	--	----
26580	BSCL2	26580	blue	blue	-	gain_vous	-	-	-	-	-	-	prenatal_ce	-	prenatal_ce-	-	-	-	NDD candidate		--	gain_vous-	-gain_vous--
643853	TMPPE	643853	loss	blue	-	gain_vous	-	loss_vous	-	>=2_gain_vous	-	-	-	-	--	-	-	-	--		--	gain_vousloss_vous	-gain_vous-loss_vous
142679	DUSP19	142679	loss	blue	-	-	-	loss_vous	-	-	-	>=2_loss_vous	-	-	--	-	-	-	--		--	-loss_vous	---loss_vous
10846	PDE10A	10846	loss	blue	gain_cs	gain_vous	loss_cs	loss_vous	-	>=2_gain_vous	-	>=2_loss_vous	-	-	--	-	-	-	--		gain_csloss_cs	gain_vousloss_vous	gain_csgain_vousloss_csloss_vous
126767	AADACL3	126767	blue	blue	-	-	-	-	-	-	-	-	-	-	--	-	control_loss	-	--		--	--	----
285598	ARL10	285598	loss	blue	gain_cs	-	loss_cs	-	-	-	-	-	-	-	--	-	-	-	--		gain_csloss_cs	--	gain_cs-loss_cs-
4200	ME2	4200	blue	blue	-	-	-	-	-	-	-	-	prenatal_ce	adult_ce	prenatal_ceadult_ce	-	-	-	NDD candidate		--	--	----
8224	SYN3	8224	loss	blue	-	gain_vous	-	loss_vous	-	-	-	-	-	adult_ce	-adult_ce	-	-	-	NDD candidate		--	gain_vousloss_vous	-gain_vous-loss_vous
10804	GJB6	10804	blue	blue	-	-	-	-	-	-	-	-	-	-	--	control_gain	control_loss	-	--		--	--	----
1795	DOCK3	1795	blue	blue	-	-	-	-	-	-	-	-	-	-	--	control_gain	-	FMR1	--		--	--	----
23647	ARFIP2	23647	blue	blue	-	gain_vous	-	-	-	-	-	-	prenatal_ce	-	prenatal_ce-	-	-	-	NDD candidate		--	gain_vous-	-gain_vous--
57520	HECW2	57520	blue	blue	-	-	-	-	-	-	-	-	-	-	--	control_gain	-	-	--		--	--	----
79672	FN3KRP	79672	loss	prenatal_loss_cs_vous	-	gain_vous	-	loss_vous	>=2_gain_cs	>=2_gain_vous	-	>=2_loss_vous	prenatal_ce	-	prenatal_ce-	-	-	-	NDD candidate		--	gain_vousloss_vous	-gain_vous-loss_vous
64130	LIN7B	64130	blue	blue	-	gain_vous	-	-	-	-	-	-	-	-	--	-	-	-	--		--	gain_vous-	-gain_vous--
23048	FNBP1	23048	blue	blue	-	-	-	-	-	-	-	-	-	adult_ce	-adult_ce	control_gain	-	-	NDD candidate		--	--	----
57408	LRTM1	57408	blue	blue	-	gain_vous	-	-	-	-	-	-	-	-	--	-	-	-	--		--	gain_vous-	-gain_vous--
84286	TMEM175	84286	blue	blue	-	-	-	-	-	-	-	-	-	-	--	control_gain	-	-	--		--	--	----
22883	CLSTN1	22883	blue	blue	-	-	-	-	-	-	-	-	prenatal_ce	-	prenatal_ce-	-	-	FMR1	NDD candidate		--	--	----
9746	CLSTN3	9746	blue	blue	-	-	-	-	-	-	-	-	prenatal_ce	-	prenatal_ce-	-	-	-	NDD candidate		--	--	----
143282	FGFBP3	143282	blue	blue	-	-	-	-	-	-	-	-	prenatal_ce	-	prenatal_ce-	-	-	-	NDD candidate		--	--	----
1030	CDKN2B	1030	blue	blue	-	-	-	-	-	-	-	-	-	-	--	-	-	-	--		--	--	----
22876	INPP5F	22876	blue	blue	-	-	-	-	-	-	-	-	prenatal_ce	-	prenatal_ce-	-	-	-	NDD candidate		--	--	----
79661	NEIL1	79661	loss	blue	gain_cs	-	loss_cs	loss_vous	-	-	>=2_loss_cs	-	-	adult_ce	-adult_ce	-	-	-	NDD candidate		gain_csloss_cs	-loss_vous	gain_cs-loss_csloss_vous
56104	PCDHGB1	56104	blue	blue	-	-	-	-	-	-	-	-	prenatal_ce	adult_ce	prenatal_ceadult_ce	-	-	-	NDD candidate		--	--	----
163	AP2B1	163	blue	blue	-	-	-	-	-	-	-	-	prenatal_ce	adult_ce	prenatal_ceadult_ce	control_gain	-	FMR1	NDD candidate		--	--	----
2671	GFER	2671	blue	blue	-	-	-	-	-	-	-	-	prenatal_ce	-	prenatal_ce-	control_gain	-	-	NDD candidate		--	--	----
51174	TUBD1	51174	blue	blue	-	gain_vous	-	-	-	-	-	-	-	-	--	-	-	-	--		--	gain_vous-	-gain_vous--
23632	CA14	23632	blue	blue	-	-	-	-	-	-	-	-	-	-	--	-	-	-	--		--	--	----
56100	PCDHGB6	56100	blue	blue	-	-	-	-	-	-	-	-	prenatal_ce	adult_ce	prenatal_ceadult_ce	-	-	-	NDD candidate		--	--	----
57575	PCDH10	57575	blue	blue	-	-	-	-	-	-	-	-	-	adult_ce	-adult_ce	-	-	FMR1	NDD candidate		--	--	----
55275	VPS53	55275	blue	blue	-	-	-	-	-	-	-	-	-	adult_ce	-adult_ce	control_gain	control_loss	-	NDD candidate		--	--	----
6293	VPS52	6293	blue	blue	-	gain_vous	-	-	-	-	-	-	prenatal_ce	-	prenatal_ce-	-	-	-	NDD candidate		--	gain_vous-	-gain_vous--
5898	RALA	5898	blue	blue	-	gain_vous	-	-	-	-	-	-	prenatal_ce	-	prenatal_ce-	-	-	-	NDD candidate		--	gain_vous-	-gain_vous--
165721	DNAJB8	165721	blue	blue	-	gain_vous	-	-	-	-	-	-	-	-	--	-	-	-	--		--	gain_vous-	-gain_vous--
414061	DNAJB3	414061	blue	blue	gain_cs	gain_vous	-	-	-	-	-	-	-	adult_ce	-adult_ce	-	-	-	NDD candidate		gain_cs-	gain_vous-	gain_csgain_vous--
3300	DNAJB2	3300	blue	blue	-	gain_vous	-	-	-	-	-	-	-	-	--	-	-	-	--		--	gain_vous-	-gain_vous--
150353	DNAJB7	150353	blue	blue	-	-	-	-	-	-	-	-	-	-	--	-	-	-	--		--	--	----
10049	DNAJB6	10049	blue	blue	-	gain_vous	-	-	-	-	-	-	-	adult_ce	-adult_ce	-	-	-	NDD candidate		--	gain_vous-	-gain_vous--
11080	DNAJB4	11080	blue	blue	-	gain_vous	-	-	-	-	-	-	-	-	--	-	-	-	--		--	gain_vous-	-gain_vous--
2444	FRK	2444	blue	blue	-	-	-	-	-	-	-	-	-	-	--	-	-	-	--		--	--	----
51715	RAB23	51715	blue	blue	-	-	-	-	-	-	-	-	-	-	--	-	-	-	--		--	--	----
10129	FRY	10129	blue	blue	-	gain_vous	-	-	-	-	-	-	-	-	--	-	-	FMR1	--		--	gain_vous-	-gain_vous--
140876	FAM65C	140876	blue	blue	-	-	-	-	-	-	-	-	-	-	--	control_gain	-	-	--		--	--	----
9750	FAM65B	9750	blue	blue	-	gain_vous	-	-	-	-	-	-	-	adult_ce	-adult_ce	-	-	-	NDD candidate		--	gain_vous-	-gain_vous--
79567	FAM65A	79567	blue	blue	-	-	-	-	-	-	-	-	prenatal_ce	-	prenatal_ce-	-	-	FMR1	NDD candidate		--	--	----
2898	GRIK2	2898	blue	blue	-	gain_vous	-	-	-	-	-	-	-	-	--	-	-	-	--		--	gain_vous-	-gain_vous--
2899	GRIK3	2899	blue	blue	-	-	-	-	-	-	-	-	-	-	--	-	-	FMR1	--		--	--	----
2901	GRIK5	2901	blue	blue	-	-	-	-	-	-	-	-	prenatal_ce	-	prenatal_ce-	-	-	FMR1	NDD candidate		--	--	----
50862	RNF141	50862	blue	blue	-	-	-	-	-	-	-	-	-	adult_ce	-adult_ce	-	-	-	NDD candidate		--	--	----
203259	C9orf25	203259	loss	prenatal_loss_cs_vous	gain_cs	-	loss_cs	-	-	-	-	-	prenatal_ce	-	prenatal_ce-	-	-	-	NDD candidate		gain_csloss_cs	--	gain_cs-loss_cs-
89927	C16orf45	89927	blue	blue	-	-	-	-	-	-	-	-	prenatal_ce	-	prenatal_ce-	control_gain	-	-	NDD candidate		--	--	----
9213	XPR1	9213	blue	blue	-	-	-	-	-	-	-	-	prenatal_ce	-	prenatal_ce-	-	-	-	NDD candidate		--	--	----
11240	PADI2	11240	blue	blue	-	-	-	-	-	-	-	-	-	-	--	-	-	-	--		--	--	----
23569	PADI4	23569	blue	blue	-	-	-	-	-	-	-	-	-	-	--	-	-	-	--		--	--	----
146057	TTBK2	146057	blue	blue	-	-	-	-	-	-	-	-	-	-	--	control_gain	-	FMR1	--		--	--	----
25950	RWDD3	25950	blue	blue	-	gain_vous	-	-	-	-	-	-	-	-	--	-	-	-	--		--	gain_vous-	-gain_vous--
83714	NRIP2	83714	loss	blue	-	gain_vous	loss_cs	-	-	-	-	-	-	-	--	-	-	-	--		-loss_cs	gain_vous-	-gain_vousloss_cs-
528	ATP6V1C1	528	blue	blue	-	gain_vous	-	-	-	-	-	-	prenatal_ce	adult_ce	prenatal_ceadult_ce	-	-	-	NDD candidate		--	gain_vous-	-gain_vous--
89890	KBTBD6	89890	blue	blue	-	-	-	-	-	-	-	-	prenatal_ce	-	prenatal_ce-	-	-	-	NDD candidate		--	--	----
9715	FAM131B	9715	blue	blue	-	-	-	-	-	-	-	-	prenatal_ce	adult_ce	prenatal_ceadult_ce	-	-	-	NDD candidate		--	--	----
56904	SH3GLB2	56904	loss	prenatal_loss_cs_vous	gain_cs	-	loss_cs	-	-	-	>=2_loss_cs	-	prenatal_ce	-	prenatal_ce-	-	-	-	NDD candidate		gain_csloss_cs	--	gain_cs-loss_cs-
157777	C8orf45	157777	blue	blue	-	-	-	-	-	-	-	-	-	-	--	-	-	-	--		--	--	----
54769	DIRAS2	54769	blue	blue	-	gain_vous	-	-	-	-	-	-	-	adult_ce	-adult_ce	-	-	FMR1	NDD candidate		--	gain_vous-	-gain_vous--
3632	INPP5A	3632	blue	blue	-	-	-	-	-	-	-	-	-	-	--	control_gain	-	-	--		--	--	----
51763	INPP5K	51763	loss	blue	gain_cs	gain_vous	loss_cs	-	-	>=2_gain_vous	>=2_loss_cs	-	-	-	--	-	-	-	--		gain_csloss_cs	gain_vous-	gain_csgain_vousloss_cs-
55213	RCBTB1	55213	blue	blue	-	-	-	-	-	-	-	-	-	-	--	control_gain	control_loss	-	--		--	--	----
2035	EPB41	2035	loss	blue	-	-	-	loss_vous	-	-	-	-	-	adult_ce	-adult_ce	-	-	-	NDD candidate		--	-loss_vous	---loss_vous
26230	TIAM2	26230	loss	blue	-	-	-	loss_vous	-	-	-	>=2_loss_vous	-	-	--	-	-	-	--		--	-loss_vous	---loss_vous
375775	PNPLA7	375775	blue	blue	-	-	-	-	-	-	-	-	-	adult_ce	-adult_ce	control_gain	-	-	NDD candidate		--	--	----
10908	PNPLA6	10908	blue	blue	-	-	-	-	-	-	-	-	prenatal_ce	-	prenatal_ce-	-	-	-	NDD candidate		--	--	----
150379	PNPLA5	150379	blue	blue	-	gain_vous	-	-	-	-	-	-	-	-	--	-	-	-	--		--	gain_vous-	-gain_vous--
50640	PNPLA8	50640	loss	prenatal_loss_cs_vous	gain_cs	-	loss_cs	-	-	-	-	-	prenatal_ce	-	prenatal_ce-	-	-	-	NDD candidate		gain_csloss_cs	--	gain_cs-loss_cs-
23277	KIAA0664	23277	loss	blue	gain_cs	-	loss_cs	-	-	-	-	-	-	-	--	-	-	FMR1	--		gain_csloss_cs	--	gain_cs-loss_cs-
54438	GFOD1	54438	loss	blue	-	-	-	loss_vous	-	-	-	-	-	-	--	-	-	-	--		--	-loss_vous	---loss_vous
84056	KATNAL1	84056	blue	blue	-	gain_vous	-	-	-	-	-	-	-	-	--	-	-	-	--		--	gain_vous-	-gain_vous--
6725	SRMS	6725	blue	blue	-	-	-	-	-	-	-	-	-	-	--	control_gain	control_loss	-	--		--	--	----
128434	VSTM2L	128434	blue	blue	-	-	-	-	-	-	-	-	prenatal_ce	adult_ce	prenatal_ceadult_ce	-	-	-	NDD candidate		--	--	----
23541	SEC14L2	23541	blue	blue	-	-	-	-	-	-	-	-	-	adult_ce	-adult_ce	-	-	-	NDD candidate		--	--	----
221981	THSD7A	221981	loss	blue	-	gain_vous	-	loss_vous	-	>=2_gain_vous	-	-	-	-	--	-	-	-	--		--	gain_vousloss_vous	-gain_vous-loss_vous
154661	RUNDC3B	154661	blue	blue	-	gain_vous	-	-	-	-	-	-	-	adult_ce	-adult_ce	-	-	-	NDD candidate		--	gain_vous-	-gain_vous--
8573	CASK	8573	blue	blue	gain_cs	gain_vous	-	-	-	-	-	-	prenatal_ce	adult_ce	prenatal_ceadult_ce	-	-	-	NDD candidate		gain_cs-	gain_vous-	gain_csgain_vous--
80124	VCPIP1	80124	blue	blue	-	-	-	-	-	-	-	-	-	adult_ce	-adult_ce	-	-	-	NDD candidate		--	--	----
8745	ADAM23	8745	blue	blue	-	-	-	-	-	-	-	-	-	-	--	-	-	-	--		--	--	----
2946	GSTM2	2946	blue	blue	-	-	-	-	-	-	-	-	-	-	--	-	-	-	--		--	--	----
79837	PIP4K2C	79837	blue	blue	-	-	-	-	-	-	-	-	-	adult_ce	-adult_ce	-	-	-	NDD candidate		--	--	----
205147	FAM123C	205147	blue	blue	-	gain_vous	-	-	-	>=2_gain_vous	-	-	-	adult_ce	-adult_ce	-	-	-	NDD candidate		--	gain_vous-	-gain_vous--
873	CBR1	873	blue	blue	-	gain_vous	-	-	-	-	-	-	-	adult_ce	-adult_ce	-	-	-	NDD candidate		--	gain_vous-	-gain_vous--
253832	ZDHHC20	253832	blue	blue	-	-	-	-	-	-	-	-	-	-	--	-	-	-	--		--	--	----
8878	SQSTM1	8878	blue	blue	-	-	-	-	-	-	-	-	-	-	--	control_gain	-	-	--		--	--	----
10161	LPAR6	10161	blue	blue	-	-	-	-	-	-	-	-	-	-	--	-	-	-	--		--	--	----
80314	EPC1	80314	blue	blue	-	-	-	-	-	-	-	-	-	adult_ce	-adult_ce	-	-	-	NDD candidate		--	--	----
7483	WNT9A	7483	blue	blue	gain_cs	-	-	-	-	-	-	-	-	-	--	-	-	-	--		gain_cs-	--	gain_cs---
220296	HEPACAM	220296	blue	blue	-	-	-	-	-	-	-	-	-	-	--	-	-	-	--		--	--	----
22920	KIFAP3	22920	blue	blue	-	-	-	-	-	-	-	-	prenatal_ce	-	prenatal_ce-	-	-	-	NDD candidate		--	--	----
727957	HEATR7A	727957	blue	blue	-	-	-	-	-	-	-	-	-	-	--	control_gain	-	-	--		--	--	----
5834	PYGB	5834	loss	prenatal_loss_cs_vous	-	gain_vous	-	loss_vous	-	-	-	>=2_loss_vous	prenatal_ce	-	prenatal_ce-	-	-	-	NDD candidate		--	gain_vousloss_vous	-gain_vous-loss_vous
10595	ERN2	10595	blue	blue	-	-	-	-	-	-	-	-	-	-	--	-	-	-	--		--	--	----
5837	PYGM	5837	blue	blue	-	-	-	-	-	-	-	-	-	-	--	-	-	-	--		--	--	----
3781	KCNN2	3781	loss	blue	gain_cs	-	loss_cs	-	-	-	-	-	-	adult_ce	-adult_ce	-	-	-	NDD candidate		gain_csloss_cs	--	gain_cs-loss_cs-
3780	KCNN1	3780	blue	blue	-	-	-	-	-	-	-	-	prenatal_ce	adult_ce	prenatal_ceadult_ce	-	-	-	NDD candidate		--	--	----
552889	ATXN7L3B	552889	blue	blue	-	-	-	-	-	-	-	-	-	-	--	-	-	-	--		--	--	----
4486	MST1R	4486	blue	blue	-	-	-	-	-	-	-	-	-	-	--	-	-	-	--		--	--	----
5569	PKIA	5569	blue	blue	-	-	-	-	-	-	-	-	-	-	--	control_gain	-	-	--		--	--	----
389813	C9orf172	389813	blue	blue	gain_cs	-	-	-	-	-	-	-	-	-	--	-	-	FMR1	--		gain_cs-	--	gain_cs---
117583	PARD3B	117583	blue	blue	-	-	-	-	-	-	-	-	-	-	--	-	control_loss	-	--		--	--	----
23426	GRIP1	23426	loss	blue	-	-	-	loss_vous	-	-	-	>=2_loss_vous	-	-	--	-	-	-	--		--	-loss_vous	---loss_vous
25989	ULK3	25989	loss	prenatal_loss_cs_vous	gain_cs	-	loss_cs	-	-	-	-	-	prenatal_ce	adult_ce	prenatal_ceadult_ce	-	-	-	NDD candidate		gain_csloss_cs	--	gain_cs-loss_cs-
147991	DPY19L3	147991	blue	blue	-	-	-	-	-	-	-	-	-	-	--	-	-	-	--		--	--	----
41	ASIC1	41	blue	blue	-	-	-	-	-	-	-	-	prenatal_ce	-	prenatal_ce-	-	-	-	NDD candidate		--	--	----
91137	SLC25A46	91137	blue	blue	-	-	-	-	-	-	-	-	-	adult_ce	-adult_ce	-	-	-	NDD candidate		--	--	----
5063	PAK3	5063	blue	blue	-	gain_vous	-	-	-	-	-	-	-	-	--	-	-	-	--		--	gain_vous-	-gain_vous--
118987	PDZD8	118987	blue	blue	-	-	-	-	-	-	-	-	-	-	--	-	-	FMR1	--		--	--	----
57537	SORCS2	57537	blue	blue	-	-	-	-	-	-	-	-	-	-	--	control_gain	-	-	--		--	--	----
23534	TNPO3	23534	blue	blue	gain_cs	gain_vous	-	-	-	-	-	-	prenatal_ce	adult_ce	prenatal_ceadult_ce	-	-	-	NDD candidate		gain_cs-	gain_vous-	gain_csgain_vous--
5595	MAPK3	5595	blue	blue	-	-	-	-	-	-	-	-	prenatal_ce	adult_ce	prenatal_ceadult_ce	control_gain	control_loss	-	NDD candidate		--	--	----
5594	MAPK1	5594	loss	prenatal_loss_cs_vous	-	gain_vous	loss_cs	-	-	>=2_gain_vous	-	-	prenatal_ce	-	prenatal_ce-	-	-	FMR1	NDD candidate		-loss_cs	gain_vous-	-gain_vousloss_cs-
5597	MAPK6	5597	blue	blue	-	-	-	-	-	-	-	-	-	adult_ce	-adult_ce	-	-	-	NDD candidate		--	--	----
5599	MAPK8	5599	blue	blue	-	-	-	-	-	-	-	-	prenatal_ce	-	prenatal_ce-	control_gain	-	-	NDD candidate		--	--	----
51761	ATP8A2	51761	blue	blue	-	gain_vous	-	-	-	-	-	-	-	-	--	-	-	-	--		--	gain_vous-	-gain_vous--
4756	NEO1	4756	blue	blue	-	-	-	-	-	-	-	-	prenatal_ce	adult_ce	prenatal_ceadult_ce	-	-	-	NDD candidate		--	--	----
100506144	ZMYM6NB	100506144	blue	blue	-	-	-	-	-	-	-	-	-	-	--	-	-	-	--		--	--	----
23339	VPS39	23339	blue	blue	-	gain_vous	-	-	-	-	-	-	prenatal_ce	-	prenatal_ce-	-	-	-	NDD candidate		--	gain_vous-	-gain_vous--
64863	METTL4	64863	blue	blue	-	-	-	-	-	-	-	-	-	-	--	control_gain	-	-	--		--	--	----
92346	C1orf105	92346	loss	blue	-	-	loss_cs	-	-	-	-	-	-	-	--	-	-	-	--		-loss_cs	--	--loss_cs-
54899	PXK	54899	blue	blue	-	-	-	-	-	-	-	-	-	-	--	-	-	-	--		--	--	----
93611	FBXO44	93611	loss	blue	-	-	loss_cs	-	-	-	-	-	-	-	--	-	-	-	--		-loss_cs	--	--loss_cs-
55690	PACS1	55690	blue	blue	-	-	-	-	-	-	-	-	prenatal_ce	-	prenatal_ce-	-	-	FMR1	NDD candidate		--	--	----
23241	PACS2	23241	blue	blue	-	-	-	-	-	-	-	-	prenatal_ce	adult_ce	prenatal_ceadult_ce	control_gain	-	FMR1	NDD candidate		--	--	----
55793	FAM63A	55793	blue	blue	-	-	-	-	-	-	-	-	-	-	--	-	-	-	--		--	--	----
27344	PCSK1N	27344	blue	blue	gain_cs	gain_vous	-	-	-	>=2_gain_vous	-	-	prenatal_ce	-	prenatal_ce-	-	-	-	NDD candidate		gain_cs-	gain_vous-	gain_csgain_vous--
673	BRAF	673	blue	blue	-	-	-	-	-	-	-	-	-	-	--	control_gain	-	-	--		--	--	----
3104	ZBTB48	3104	loss	blue	gain_cs	-	loss_cs	-	-	-	-	-	-	adult_ce	-adult_ce	-	-	-	NDD candidate		gain_csloss_cs	--	gain_cs-loss_cs-
5170	PDPK1	5170	blue	blue	-	-	-	-	-	-	-	-	-	-	--	control_gain	-	-	--		--	--	----
53616	ADAM22	53616	blue	blue	-	-	-	-	-	-	-	-	-	-	--	control_gain	-	-	--		--	--	----
132204	SYNPR	132204	blue	blue	-	-	-	-	-	-	-	-	-	-	--	-	-	-	--		--	--	----
22854	NTNG1	22854	blue	blue	-	gain_vous	-	-	-	-	-	-	-	-	--	-	-	-	--		--	gain_vous-	-gain_vous--
7840	ALMS1	7840	loss	blue	-	-	-	loss_vous	-	-	-	>=2_loss_vous	-	-	--	-	-	-	--		--	-loss_vous	---loss_vous
7070	THY1	7070	blue	blue	-	-	-	-	-	-	-	-	prenatal_ce	-	prenatal_ce-	-	-	-	NDD candidate		--	--	----
57592	ZNF687	57592	blue	blue	-	-	-	-	-	-	-	-	-	-	--	-	-	-	--		--	--	----
55745	MUDENG	55745	blue	blue	-	-	-	-	-	-	-	-	-	-	--	-	-	-	--		--	--	----
55607	PPP1R9A	55607	loss	blue	gain_cs	gain_vous	loss_cs	loss_vous	-	-	-	>=2_loss_vous	-	adult_ce	-adult_ce	-	-	-	NDD candidate		gain_csloss_cs	gain_vousloss_vous	gain_csgain_vousloss_csloss_vous
5098	PCDHGC3	5098	blue	blue	-	-	-	-	-	-	-	-	prenatal_ce	adult_ce	prenatal_ceadult_ce	-	-	FMR1	NDD candidate		--	--	----
3547	IGSF1	3547	blue	blue	-	-	-	-	-	-	-	-	-	-	--	-	-	-	--		--	--	----
781	CACNA2D1	781	blue	blue	-	-	-	-	-	-	-	-	-	-	--	control_gain	-	-	--		--	--	----
64799	IQCH	64799	blue	blue	-	-	-	-	-	-	-	-	-	-	--	-	control_loss	-	--		--	--	----
10235	RASGRP2	10235	blue	blue	-	-	-	-	-	-	-	-	-	-	--	-	-	-	--		--	--	----
25780	RASGRP3	25780	blue	blue	-	-	-	-	-	-	-	-	-	-	--	control_gain	-	-	--		--	--	----
399687	MYO18A	399687	blue	blue	-	gain_vous	-	-	-	>=2_gain_vous	-	-	-	-	--	-	-	FMR1	--		--	gain_vous-	-gain_vous--
84152	PPP1R1B	84152	blue	blue	-	-	-	-	-	-	-	-	prenatal_ce	adult_ce	prenatal_ceadult_ce	-	-	-	NDD candidate		--	--	----
4763	NF1	4763	loss	blue	gain_cs	gain_vous	loss_cs	-	-	>=2_gain_vous	>=2_loss_cs	-	-	-	--	-	-	FMR1	--		gain_csloss_cs	gain_vous-	gain_csgain_vousloss_cs-
51101	FAM164A	51101	blue	blue	-	gain_vous	-	-	-	-	-	-	prenatal_ce	adult_ce	prenatal_ceadult_ce	-	-	-	NDD candidate		--	gain_vous-	-gain_vous--
79034	C7orf26	79034	blue	blue	-	gain_vous	-	-	-	-	-	-	prenatal_ce	-	prenatal_ce-	-	-	-	NDD candidate		--	gain_vous-	-gain_vous--
10000	AKT3	10000	loss	prenatal_loss_cs_vous	-	-	loss_cs	-	-	-	>=2_loss_cs	-	prenatal_ce	-	prenatal_ce-	-	-	FMR1	NDD candidate		-loss_cs	--	--loss_cs-
10326	SIRPB1	10326	blue	blue	-	-	-	-	-	-	-	-	-	adult_ce	-adult_ce	control_gain	-	-	NDD candidate		--	--	----
57522	SRGAP1	57522	blue	blue	-	gain_vous	-	-	-	-	-	-	-	-	--	-	-	-	--		--	gain_vous-	-gain_vous--
9901	SRGAP3	9901	blue	blue	-	-	-	-	-	-	-	-	-	adult_ce	-adult_ce	-	-	FMR1	NDD candidate		--	--	----
23380	SRGAP2	23380	blue	blue	-	gain_vous	-	-	-	>=2_gain_vous	-	-	prenatal_ce	-	prenatal_ce-	-	-	-	NDD candidate		--	gain_vous-	-gain_vous--
7249	TSC2	7249	blue	blue	-	-	-	-	-	-	-	-	prenatal_ce	adult_ce	prenatal_ceadult_ce	-	-	FMR1	NDD candidate		--	--	----
4734	NEDD4	4734	blue	blue	-	gain_vous	-	-	-	-	-	-	-	-	--	-	-	FMR1	--		--	gain_vous-	-gain_vous--
10964	IFI44L	10964	blue	blue	-	-	-	-	-	-	-	-	-	-	--	-	-	-	--		--	--	----
84253	GARNL3	84253	blue	blue	-	-	-	-	-	-	-	-	-	-	--	-	-	FMR1	--		--	--	----
56850	GRIPAP1	56850	blue	blue	gain_cs	gain_vous	-	-	-	-	-	-	prenatal_ce	-	prenatal_ce-	-	-	-	NDD candidate		gain_cs-	gain_vous-	gain_csgain_vous--
85377	MICALL1	85377	blue	blue	-	-	-	-	-	-	-	-	-	-	--	-	-	-	--		--	--	----
23259	DDHD2	23259	blue	blue	-	gain_vous	-	-	-	-	-	-	-	-	--	-	-	-	--		--	gain_vous-	-gain_vous--
729991	MEF2BNB	729991	blue	blue	-	-	-	-	-	-	-	-	prenatal_ce	-	prenatal_ce-	-	-	-	NDD candidate		--	--	----
84084	RAB6C	84084	blue	blue	-	-	-	-	-	-	-	-	-	-	--	control_gain	-	-	--		--	--	----
100129271	C1orf68	100129271	loss	blue	-	gain_vous	-	loss_vous	-	-	-	>=2_loss_vous	-	-	--	-	-	-	--		--	gain_vousloss_vous	-gain_vous-loss_vous
149345	SHISA4	149345	blue	blue	-	-	-	-	-	-	-	-	-	-	--	-	-	-	--		--	--	----
5156	PDGFRA	5156	loss	blue	gain_cs	-	loss_cs	-	-	-	-	-	-	-	--	-	-	-	--		gain_csloss_cs	--	gain_cs-loss_cs-
2185	PTK2B	2185	blue	blue	-	-	-	-	-	-	-	-	-	-	--	-	-	FMR1	--		--	--	----
8200	GDF5	8200	blue	blue	-	-	-	-	-	-	-	-	-	-	--	-	-	-	--		--	--	----
150696	PROM2	150696	blue	blue	-	gain_vous	-	-	-	>=2_gain_vous	-	-	-	-	--	-	-	-	--		--	gain_vous-	-gain_vous--
54946	SLC41A3	54946	blue	blue	-	-	-	-	-	-	-	-	prenatal_ce	-	prenatal_ce-	-	-	-	NDD candidate		--	--	----
10085	EDIL3	10085	loss	blue	-	gain_vous	-	loss_vous	-	-	-	-	-	adult_ce	-adult_ce	-	-	-	NDD candidate		--	gain_vousloss_vous	-gain_vous-loss_vous
126129	CPT1C	126129	blue	blue	-	-	-	-	-	-	-	-	prenatal_ce	-	prenatal_ce-	-	-	FMR1	NDD candidate		--	--	----
6900	CNTN2	6900	blue	blue	-	-	-	-	-	-	-	-	-	adult_ce	-adult_ce	-	-	-	NDD candidate		--	--	----
5067	CNTN3	5067	blue	blue	-	-	-	-	-	-	-	-	-	adult_ce	-adult_ce	-	-	-	NDD candidate		--	--	----
53942	CNTN5	53942	blue	blue	-	-	-	-	-	-	-	-	-	-	--	control_gain	-	-	--		--	--	----
55561	CDC42BPG	55561	blue	blue	-	-	-	-	-	-	-	-	-	adult_ce	-adult_ce	-	-	-	NDD candidate		--	--	----
8476	CDC42BPA	8476	loss	blue	gain_cs	-	-	loss_vous	-	-	-	-	-	adult_ce	-adult_ce	-	-	FMR1	NDD candidate		gain_cs-	-loss_vous	gain_cs--loss_vous
11145	PLA2G16	11145	blue	blue	-	-	-	-	-	-	-	-	-	-	--	-	-	-	--		--	--	----
5460	POU5F1	5460	blue	blue	-	-	-	-	-	-	-	-	-	-	--	-	-	-	--		--	--	----
124808	CCDC43	124808	loss	blue	-	-	-	loss_vous	-	-	-	>=2_loss_vous	-	-	--	-	-	-	--		--	-loss_vous	---loss_vous
128853	DUSP15	128853	blue	blue	-	gain_vous	-	-	-	>=2_gain_vous	-	-	-	-	--	-	-	-	--		--	gain_vous-	-gain_vous--
11072	DUSP14	11072	blue	blue	-	-	-	-	-	-	-	-	-	-	--	control_gain	-	-	--		--	--	----
10681	GNB5	10681	blue	blue	-	-	-	-	-	-	-	-	-	-	--	-	-	-	--		--	--	----
59345	GNB4	59345	blue	blue	-	gain_vous	-	-	-	>=2_gain_vous	-	-	-	-	--	-	-	-	--		--	gain_vous-	-gain_vous--
2784	GNB3	2784	blue	blue	-	-	-	-	-	-	-	-	-	adult_ce	-adult_ce	-	-	-	NDD candidate		--	--	----
2783	GNB2	2783	blue	blue	-	-	-	-	-	-	-	-	prenatal_ce	-	prenatal_ce-	-	-	-	NDD candidate		--	--	----
643246	MAP1LC3B2	643246	blue	blue	-	-	-	-	-	-	-	-	-	-	--	-	-	-	--		--	--	----
100271927	RASA4B	100271927	blue	blue	-	-	-	-	-	-	-	-	-	-	--	control_gain	control_loss	-	--		--	--	----
64127	NOD2	64127	blue	blue	-	gain_vous	-	-	-	>=2_gain_vous	-	-	-	-	--	-	-	-	--		--	gain_vous-	-gain_vous--
25851	TECPR1	25851	blue	blue	-	-	-	-	-	-	-	-	-	-	--	-	-	-	--		--	--	----
9895	TECPR2	9895	blue	blue	-	-	-	-	-	-	-	-	-	-	--	control_gain	-	-	--		--	--	----
1778	DYNC1H1	1778	blue	blue	-	-	-	-	-	-	-	-	prenatal_ce	-	prenatal_ce-	-	-	FMR1	NDD candidate		--	--	----
7277	TUBA4A	7277	blue	blue	-	gain_vous	-	-	-	-	-	-	-	-	--	-	-	-	--		--	gain_vous-	-gain_vous--
57617	VPS18	57617	blue	blue	-	-	-	-	-	-	-	-	-	-	--	-	-	-	--		--	--	----
64601	VPS16	64601	blue	blue	-	gain_vous	-	-	-	-	-	-	prenatal_ce	-	prenatal_ce-	-	-	-	NDD candidate		--	gain_vous-	-gain_vous--
55823	VPS11	55823	blue	blue	-	gain_vous	-	-	-	-	-	-	prenatal_ce	-	prenatal_ce-	-	-	-	NDD candidate		--	gain_vous-	-gain_vous--
148345	C1orf127	148345	blue	blue	-	-	-	-	-	-	-	-	-	-	--	-	control_loss	-	--		--	--	----
11063	SOX30	11063	blue	blue	-	-	-	-	-	-	-	-	-	-	--	control_gain	-	-	--		--	--	----
7163	TPD52	7163	blue	blue	-	-	-	-	-	-	-	-	-	-	--	-	-	-	--		--	--	----
2055	CLN8	2055	blue	blue	-	-	-	-	-	-	-	-	-	-	--	control_gain	-	-	--		--	--	----
550	AUP1	550	blue	blue	-	-	-	-	-	-	-	-	prenatal_ce	adult_ce	prenatal_ceadult_ce	-	-	-	NDD candidate		--	--	----
56102	PCDHGB3	56102	blue	blue	-	-	-	-	-	-	-	-	-	-	--	-	-	-	--		--	--	----
56103	PCDHGB2	56103	blue	blue	-	-	-	-	-	-	-	-	prenatal_ce	adult_ce	prenatal_ceadult_ce	-	-	-	NDD candidate		--	--	----
27243	CHMP2A	27243	blue	blue	-	-	-	-	-	-	-	-	prenatal_ce	adult_ce	prenatal_ceadult_ce	-	-	-	NDD candidate		--	--	----
659	BMPR2	659	blue	blue	-	-	-	-	-	-	-	-	-	-	--	-	control_loss	FMR1	--		--	--	----
134829	CLVS2	134829	loss	blue	-	gain_vous	-	loss_vous	-	-	-	>=2_loss_vous	-	-	--	-	-	-	--		--	gain_vousloss_vous	-gain_vous-loss_vous
56101	PCDHGB5	56101	blue	blue	-	-	-	-	-	-	-	-	-	-	--	-	-	-	--		--	--	----
8641	PCDHGB4	8641	blue	blue	-	-	-	-	-	-	-	-	prenatal_ce	adult_ce	prenatal_ceadult_ce	-	-	-	NDD candidate		--	--	----
56947	MFF	56947	blue	blue	-	-	-	-	-	-	-	-	-	-	--	-	-	-	--		--	--	----
22998	LIMCH1	22998	loss	blue	-	-	-	loss_vous	-	-	-	>=2_loss_vous	-	-	--	-	-	-	--		--	-loss_vous	---loss_vous
56650	CLDND1	56650	blue	blue	-	-	-	-	-	-	-	-	prenatal_ce	-	prenatal_ce-	-	-	-	NDD candidate		--	--	----
91683	SYT12	91683	blue	blue	-	-	-	-	-	-	-	-	-	adult_ce	-adult_ce	-	-	-	NDD candidate		--	--	----
57586	SYT13	57586	blue	blue	-	-	-	-	-	-	-	-	prenatal_ce	-	prenatal_ce-	-	-	-	NDD candidate		--	--	----
23208	SYT11	23208	blue	blue	-	-	-	-	-	-	-	-	prenatal_ce	adult_ce	prenatal_ceadult_ce	-	-	-	NDD candidate		--	--	----
51760	SYT17	51760	loss	blue	-	gain_vous	-	loss_vous	-	-	-	>=2_loss_vous	-	adult_ce	-adult_ce	-	-	-	NDD candidate		--	gain_vousloss_vous	-gain_vous-loss_vous
201798	TIGD4	201798	blue	blue	-	-	-	-	-	-	-	-	-	-	--	-	-	-	--		--	--	----
23327	NEDD4L	23327	blue	blue	-	-	-	-	-	-	-	-	prenatal_ce	-	prenatal_ce-	control_gain	-	-	NDD candidate		--	--	----
23301	EHBP1	23301	blue	blue	-	-	-	-	-	-	-	-	prenatal_ce	-	prenatal_ce-	control_gain	-	-	NDD candidate		--	--	----
9708	PCDHGA8	9708	blue	blue	-	-	-	-	-	-	-	-	prenatal_ce	adult_ce	prenatal_ceadult_ce	-	-	-	NDD candidate		--	--	----
56107	PCDHGA9	56107	blue	blue	-	-	-	-	-	-	-	-	-	-	--	-	-	-	--		--	--	----
56109	PCDHGA6	56109	blue	blue	-	-	-	-	-	-	-	-	prenatal_ce	adult_ce	prenatal_ceadult_ce	-	-	-	NDD candidate		--	--	----
56108	PCDHGA7	56108	blue	blue	-	-	-	-	-	-	-	-	prenatal_ce	adult_ce	prenatal_ceadult_ce	-	-	-	NDD candidate		--	--	----
10243	GPHN	10243	blue	blue	-	-	-	-	-	-	-	-	prenatal_ce	-	prenatal_ce-	control_gain	control_loss	-	NDD candidate		--	--	----
534	ATP6V1G2	534	blue	blue	-	-	-	-	-	-	-	-	-	adult_ce	-adult_ce	-	-	-	NDD candidate		--	--	----
28956	LAMTOR2	28956	blue	blue	-	-	-	-	-	-	-	-	prenatal_ce	adult_ce	prenatal_ceadult_ce	-	-	-	NDD candidate		--	--	----
145741	C2CD4A	145741	loss	blue	-	-	-	loss_vous	-	-	-	>=2_loss_vous	-	-	--	-	-	-	--		--	-loss_vous	---loss_vous
126567	C2CD4C	126567	loss	blue	-	gain_vous	-	loss_vous	-	-	-	>=2_loss_vous	-	-	--	-	-	-	--		--	gain_vousloss_vous	-gain_vous-loss_vous
5910	RAP1GDS1	5910	blue	blue	-	gain_vous	-	-	-	>=2_gain_vous	-	-	prenatal_ce	adult_ce	prenatal_ceadult_ce	-	-	-	NDD candidate		--	gain_vous-	-gain_vous--
4541	ND6	4541	blue	blue	-	-	-	-	-	-	-	-	-	-	--	-	-	-	--		--	--	----
92154	MTSS1L	92154	blue	blue	-	-	-	-	-	-	-	-	prenatal_ce	-	prenatal_ce-	-	-	FMR1	NDD candidate		--	--	----
89853	FAM125B	89853	blue	blue	-	gain_vous	-	-	-	-	-	-	prenatal_ce	-	prenatal_ce-	-	-	-	NDD candidate		--	gain_vous-	-gain_vous--
7345	UCHL1	7345	blue	blue	-	-	-	-	-	-	-	-	prenatal_ce	-	prenatal_ce-	-	-	-	NDD candidate		--	--	----
29899	GPSM2	29899	blue	blue	-	gain_vous	-	-	-	-	-	-	-	-	--	-	-	-	--		--	gain_vous-	-gain_vous--
5550	PREP	5550	blue	blue	-	gain_vous	-	-	-	-	-	-	prenatal_ce	-	prenatal_ce-	-	-	-	NDD candidate		--	gain_vous-	-gain_vous--
26086	GPSM1	26086	blue	blue	-	-	-	-	-	-	-	-	prenatal_ce	adult_ce	prenatal_ceadult_ce	control_gain	-	-	NDD candidate		--	--	----
84299	MIEN1	84299	blue	blue	-	-	-	-	-	-	-	-	prenatal_ce	-	prenatal_ce-	-	-	-	NDD candidate		--	--	----
54976	C20orf27	54976	blue	blue	-	-	-	-	-	-	-	-	prenatal_ce	-	prenatal_ce-	-	-	-	NDD candidate		--	--	----
165215	FAM171B	165215	blue	blue	-	-	-	-	-	-	-	-	prenatal_ce	adult_ce	prenatal_ceadult_ce	-	-	FMR1	NDD candidate		--	--	----
26276	VPS33B	26276	blue	blue	-	-	-	-	-	-	-	-	-	-	--	-	-	-	--		--	--	----
65082	VPS33A	65082	loss	blue	-	-	-	loss_vous	-	-	-	>=2_loss_vous	-	adult_ce	-adult_ce	-	-	-	NDD candidate		--	-loss_vous	---loss_vous
728577	CNTNAP3B	728577	blue	blue	-	-	-	-	-	-	-	-	-	-	--	control_gain	control_loss	-	--		--	--	----
342667	STAC2	342667	blue	blue	-	gain_vous	-	-	-	-	-	-	-	-	--	-	-	-	--		--	gain_vous-	-gain_vous--
9701	PPP6R2	9701	loss	prenatal_loss_cs_vous	gain_cs	gain_vous	loss_cs	loss_vous	-	-	>=2_loss_cs	-	prenatal_ce	adult_ce	prenatal_ceadult_ce	-	-	FMR1	NDD candidate		gain_csloss_cs	gain_vousloss_vous	gain_csgain_vousloss_csloss_vous
55291	PPP6R3	55291	loss	blue	-	gain_vous	loss_cs	-	-	-	-	-	-	adult_ce	-adult_ce	-	-	-	NDD candidate		-loss_cs	gain_vous-	-gain_vousloss_cs-
842	CASP9	842	blue	blue	-	-	-	-	-	-	-	-	-	-	--	-	-	-	--		--	--	----
3782	KCNN3	3782	blue	blue	-	gain_vous	-	-	-	-	-	-	-	-	--	-	-	-	--		--	gain_vous-	-gain_vous--
148014	TTC9B	148014	blue	blue	-	-	-	-	-	-	-	-	prenatal_ce	adult_ce	prenatal_ceadult_ce	-	-	-	NDD candidate		--	--	----
955	ENTPD6	955	loss	blue	-	gain_vous	-	loss_vous	-	-	-	>=2_loss_vous	-	-	--	-	-	-	--		--	gain_vousloss_vous	-gain_vous-loss_vous
956	ENTPD3	956	loss	blue	-	gain_vous	-	loss_vous	-	-	-	>=2_loss_vous	-	-	--	-	-	-	--		--	gain_vousloss_vous	-gain_vous-loss_vous
954	ENTPD2	954	blue	blue	gain_cs	-	-	-	-	-	-	-	-	-	--	-	-	-	--		gain_cs-	--	gain_cs---
6621	SNAPC4	6621	blue	blue	-	-	-	-	-	-	-	-	-	-	--	control_gain	-	-	--		--	--	----
10193	RNF41	10193	blue	blue	-	gain_vous	-	-	-	-	-	-	prenatal_ce	adult_ce	prenatal_ceadult_ce	-	-	-	NDD candidate		--	gain_vous-	-gain_vous--
9497	SLC4A7	9497	blue	blue	-	-	-	-	-	-	-	-	-	-	--	control_gain	-	-	--		--	--	----
246269	LACE1	246269	loss	blue	-	-	loss_cs	loss_vous	-	-	-	-	-	-	--	-	-	-	--		-loss_cs	-loss_vous	--loss_csloss_vous
55296	TBC1D19	55296	blue	blue	-	-	-	-	-	-	-	-	-	-	--	-	-	-	--		--	--	----
57060	PCBP4	57060	blue	blue	-	-	-	-	-	-	-	-	prenatal_ce	-	prenatal_ce-	-	-	-	NDD candidate		--	--	----
1639	DCTN1	1639	blue	blue	-	-	-	-	-	-	-	-	prenatal_ce	adult_ce	prenatal_ceadult_ce	-	-	FMR1	NDD candidate		--	--	----
55915	LANCL2	55915	blue	blue	-	-	-	-	-	-	-	-	-	adult_ce	-adult_ce	-	-	-	NDD candidate		--	--	----
347404	LANCL3	347404	blue	blue	-	-	-	-	-	-	-	-	-	-	--	control_gain	-	-	--		--	--	----
10314	LANCL1	10314	blue	blue	-	gain_vous	-	-	-	-	-	-	prenatal_ce	adult_ce	prenatal_ceadult_ce	-	-	-	NDD candidate		--	gain_vous-	-gain_vous--
9520	NPEPPS	9520	blue	blue	-	-	-	-	-	-	-	-	prenatal_ce	-	prenatal_ce-	-	-	-	NDD candidate		--	--	----
58473	PLEKHB1	58473	blue	blue	-	-	-	-	-	-	-	-	-	-	--	-	-	-	--		--	--	----
285180	RUFY4	285180	blue	blue	-	-	-	-	-	-	-	-	-	-	--	-	-	-	--		--	--	----
9371	KIF3B	9371	blue	blue	-	-	-	-	-	-	-	-	prenatal_ce	adult_ce	prenatal_ceadult_ce	-	-	-	NDD candidate		--	--	----
3797	KIF3C	3797	blue	blue	-	-	-	-	-	-	-	-	prenatal_ce	adult_ce	prenatal_ceadult_ce	-	-	FMR1	NDD candidate		--	--	----
11127	KIF3A	11127	blue	blue	-	-	-	-	-	-	-	-	prenatal_ce	-	prenatal_ce-	-	-	-	NDD candidate		--	--	----
8577	TMEFF1	8577	blue	blue	-	-	-	-	-	-	-	-	prenatal_ce	adult_ce	prenatal_ceadult_ce	-	-	-	NDD candidate		--	--	----
23671	TMEFF2	23671	blue	blue	-	-	-	-	-	-	-	-	-	adult_ce	-adult_ce	-	-	-	NDD candidate		--	--	----
8463	TEAD2	8463	blue	blue	-	-	-	-	-	-	-	-	-	-	--	-	-	-	--		--	--	----
4261	CIITA	4261	blue	blue	-	-	-	-	-	-	-	-	-	-	--	-	-	-	--		--	--	----
4817	NIT1	4817	blue	blue	-	gain_vous	-	-	-	-	-	-	-	adult_ce	-adult_ce	-	-	-	NDD candidate		--	gain_vous-	-gain_vous--
23158	TBC1D9	23158	blue	blue	-	gain_vous	-	-	-	-	-	-	prenatal_ce	-	prenatal_ce-	-	-	FMR1	NDD candidate		--	gain_vous-	-gain_vous--
51256	TBC1D7	51256	loss	blue	-	gain_vous	-	loss_vous	-	-	-	-	-	-	--	-	-	-	--		--	gain_vousloss_vous	-gain_vous-loss_vous
116835	HSPA12B	116835	blue	blue	-	-	-	-	-	-	-	-	-	-	--	-	-	-	--		--	--	----
259217	HSPA12A	259217	blue	blue	-	-	-	-	-	-	-	-	-	adult_ce	-adult_ce	-	-	-	NDD candidate		--	--	----
8120	AP3B2	8120	blue	blue	gain_cs	gain_vous	-	-	-	-	-	-	prenatal_ce	-	prenatal_ce-	-	-	-	NDD candidate		gain_cs-	gain_vous-	gain_csgain_vous--
10497	UNC13B	10497	blue	blue	-	-	-	-	-	-	-	-	-	-	--	-	control_loss	-	--		--	--	----
440279	UNC13C	440279	blue	blue	-	-	-	-	-	-	-	-	-	-	--	-	control_loss	FMR1	--		--	--	----
23025	UNC13A	23025	blue	blue	-	gain_vous	-	-	-	-	-	-	-	-	--	-	-	FMR1	--		--	gain_vous-	-gain_vous--
51611	DPH5	51611	blue	blue	-	-	-	-	-	-	-	-	-	-	--	-	-	-	--		--	--	----
2555	GABRA2	2555	loss	blue	-	-	-	loss_vous	-	-	-	-	-	adult_ce	-adult_ce	-	-	-	NDD candidate		--	-loss_vous	---loss_vous
9087	TMSB4Y	9087	blue	blue	-	-	-	-	-	-	-	-	-	-	--	-	-	-	--		--	--	----
10900	RUNDC3A	10900	loss	prenatal_loss_cs_vous	-	-	-	loss_vous	-	-	-	>=2_loss_vous	prenatal_ce	-	prenatal_ce-	-	-	-	NDD candidate		--	-loss_vous	---loss_vous
55691	FRMD4A	55691	blue	blue	-	-	-	-	-	-	-	-	-	-	--	-	-	-	--		--	--	----
127700	OSCP1	127700	blue	blue	-	-	-	-	-	-	-	-	-	-	--	-	-	-	--		--	--	----
157	ADRBK2	157	blue	blue	-	-	-	-	-	-	-	-	-	adult_ce	-adult_ce	control_gain	control_loss	-	NDD candidate		--	--	----
256714	MAP7D2	256714	blue	blue	-	gain_vous	-	-	-	-	-	-	-	adult_ce	-adult_ce	-	-	-	NDD candidate		--	gain_vous-	-gain_vous--
55700	MAP7D1	55700	blue	blue	-	-	-	-	-	-	-	-	prenatal_ce	-	prenatal_ce-	-	-	FMR1	NDD candidate		--	--	----
2823	GPM6A	2823	blue	blue	-	gain_vous	-	-	-	-	-	-	prenatal_ce	-	prenatal_ce-	-	-	FMR1	NDD candidate		--	gain_vous-	-gain_vous--
2824	GPM6B	2824	loss	prenatal_loss_cs_vous	-	gain_vous	-	loss_vous	-	>=2_gain_vous	-	>=2_loss_vous	prenatal_ce	adult_ce	prenatal_ceadult_ce	-	-	-	NDD candidate		--	gain_vousloss_vous	-gain_vous-loss_vous
322	APBB1	322	blue	blue	-	gain_vous	-	-	-	-	-	-	prenatal_ce	-	prenatal_ce-	-	-	FMR1	NDD candidate		--	gain_vous-	-gain_vous--
390261	OR6M1	390261	blue	blue	-	-	-	-	-	-	-	-	-	-	--	-	-	-	--		--	--	----
3654	IRAK1	3654	blue	blue	gain_cs	-	-	-	>=2_gain_cs	-	-	-	-	-	--	-	-	-	--		gain_cs-	--	gain_cs---
23335	WDR7	23335	blue	blue	-	-	-	-	-	-	-	-	-	-	--	-	-	-	--		--	--	----
7486	WRN	7486	blue	blue	-	-	-	-	-	-	-	-	-	-	--	-	-	-	--		--	--	----
2550	GABBR1	2550	blue	blue	-	-	-	-	-	-	-	-	prenatal_ce	adult_ce	prenatal_ceadult_ce	-	-	FMR1	NDD candidate		--	--	----
9568	GABBR2	9568	blue	blue	-	gain_vous	-	-	-	-	-	-	-	adult_ce	-adult_ce	-	-	FMR1	NDD candidate		--	gain_vous-	-gain_vous--
5147	PDE6D	5147	blue	blue	-	-	-	-	-	-	-	-	prenatal_ce	-	prenatal_ce-	-	-	-	NDD candidate		--	--	----
25921	ZDHHC5	25921	blue	blue	-	-	-	-	-	-	-	-	-	-	--	-	-	-	--		--	--	----
84251	SGIP1	84251	blue	blue	gain_cs	-	-	-	-	-	-	-	-	-	--	-	-	FMR1	--		gain_cs-	--	gain_cs---
125488	TTC39C	125488	blue	blue	-	gain_vous	-	-	-	-	-	-	-	-	--	-	-	-	--		--	gain_vous-	-gain_vous--
157657	C8orf37	157657	blue	blue	-	-	-	-	-	-	-	-	-	-	--	-	-	-	--		--	--	----
55295	KLHL26	55295	blue	blue	-	-	-	-	-	-	-	-	-	-	--	-	-	-	--		--	--	----
84861	KLHL22	84861	blue	blue	-	-	-	-	-	-	-	-	-	-	--	control_gain	control_loss	FMR1	--		--	--	----
1630	DCC	1630	blue	blue	-	-	-	-	-	-	-	-	-	-	--	-	-	-	--		--	--	----
200558	APLF	200558	loss	blue	-	-	-	loss_vous	-	-	-	>=2_loss_vous	-	-	--	-	-	-	--		--	-loss_vous	---loss_vous
2152	F3	2152	blue	blue	-	-	-	-	-	-	-	-	-	-	--	-	-	-	--		--	--	----
529	ATP6V1E1	529	blue	blue	-	gain_vous	-	-	-	-	-	-	prenatal_ce	adult_ce	prenatal_ceadult_ce	-	-	-	NDD candidate		--	gain_vous-	-gain_vous--
90423	ATP6V1E2	90423	blue	blue	-	gain_vous	-	-	-	-	-	-	-	-	--	-	-	-	--		--	gain_vous-	-gain_vous--
344892	RTP2	344892	loss	blue	-	-	loss_cs	-	-	-	-	-	-	-	--	-	-	-	--		-loss_cs	--	--loss_cs-
23625	FAM89B	23625	blue	blue	-	-	-	-	-	-	-	-	-	-	--	-	-	-	--		--	--	----
9854	C2CD2L	9854	blue	blue	-	gain_vous	-	-	-	-	-	-	-	-	--	-	-	FMR1	--		--	gain_vous-	-gain_vous--
57521	RPTOR	57521	blue	blue	-	gain_vous	-	-	>=2_gain_cs	-	-	-	-	adult_ce	-adult_ce	-	-	FMR1	NDD candidate		--	gain_vous-	-gain_vous--
8499	PPFIA2	8499	blue	blue	-	gain_vous	-	-	-	-	-	-	prenatal_ce	-	prenatal_ce-	-	-	-	NDD candidate		--	gain_vous-	-gain_vous--
8541	PPFIA3	8541	blue	blue	-	-	-	-	-	-	-	-	-	adult_ce	-adult_ce	control_gain	-	FMR1	NDD candidate		--	--	----
8500	PPFIA1	8500	loss	blue	-	-	loss_cs	-	-	-	-	-	-	-	--	-	-	-	--		-loss_cs	--	--loss_cs-
4081	MAB21L1	4081	blue	blue	-	-	-	-	-	-	-	-	-	adult_ce	-adult_ce	-	-	-	NDD candidate		--	--	----
57142	RTN4	57142	blue	blue	-	gain_vous	-	-	-	-	-	-	prenatal_ce	adult_ce	prenatal_ceadult_ce	-	-	FMR1	NDD candidate		--	gain_vous-	-gain_vous--
9146	HGS	9146	blue	blue	-	gain_vous	-	-	>=2_gain_cs	-	-	-	prenatal_ce	-	prenatal_ce-	-	-	-	NDD candidate		--	gain_vous-	-gain_vous--
29	ABR	29	blue	blue	-	-	-	-	-	-	-	-	prenatal_ce	-	prenatal_ce-	control_gain	-	FMR1	NDD candidate		--	--	----
23621	BACE1	23621	blue	blue	-	-	-	-	-	-	-	-	prenatal_ce	adult_ce	prenatal_ceadult_ce	-	-	-	NDD candidate		--	--	----
495	ATP4A	495	blue	blue	-	-	-	-	-	-	-	-	-	-	--	-	-	-	--		--	--	----
496	ATP4B	496	loss	blue	gain_cs	gain_vous	loss_cs	-	-	-	-	-	-	-	--	-	-	-	--		gain_csloss_cs	gain_vous-	gain_csgain_vousloss_cs-
85481	PSKH2	85481	blue	blue	-	-	-	-	-	-	-	-	-	-	--	-	-	-	--		--	--	----
10075	HUWE1	10075	blue	blue	gain_cs	gain_vous	-	-	>=2_gain_cs	-	-	-	prenatal_ce	-	prenatal_ce-	-	-	FMR1	NDD candidate		gain_cs-	gain_vous-	gain_csgain_vous--
8502	PKP4	8502	loss	blue	gain_cs	-	loss_cs	loss_vous	-	-	-	>=2_loss_vous	-	-	--	-	-	FMR1	--		gain_csloss_cs	-loss_vous	gain_cs-loss_csloss_vous
728957	ZNF705D	728957	blue	blue	-	-	-	-	-	-	-	-	-	-	--	control_gain	control_loss	-	--		--	--	----
100132396	ZNF705B	100132396	blue	blue	-	-	-	-	-	-	-	-	-	-	--	control_gain	control_loss	-	--		--	--	----
346007	EYS	346007	blue	blue	-	-	-	-	-	-	-	-	-	-	--	-	control_loss	-	--		--	--	----
78997	GDAP1L1	78997	blue	blue	-	gain_vous	-	-	-	>=2_gain_vous	-	-	prenatal_ce	adult_ce	prenatal_ceadult_ce	-	-	-	NDD candidate		--	gain_vous-	-gain_vous--
219285	SAMD9L	219285	blue	blue	-	-	-	-	-	-	-	-	-	-	--	-	-	-	--		--	--	----
30849	PIK3R4	30849	blue	blue	-	-	-	-	-	-	-	-	-	-	--	-	-	-	--		--	--	----
23576	DDAH1	23576	blue	blue	-	-	-	-	-	-	-	-	-	adult_ce	-adult_ce	-	-	-	NDD candidate		--	--	----
153364	MBLAC2	153364	loss	blue	-	gain_vous	loss_cs	-	-	>=2_gain_vous	-	-	-	-	--	-	-	-	--		-loss_cs	gain_vous-	-gain_vousloss_cs-
78987	CRELD1	78987	blue	blue	-	gain_vous	-	-	-	>=2_gain_vous	-	-	-	-	--	-	-	-	--		--	gain_vous-	-gain_vous--
58494	JAM2	58494	blue	blue	-	-	-	-	-	-	-	-	-	-	--	-	-	-	--		--	--	----
83700	JAM3	83700	blue	blue	-	-	-	-	-	-	-	-	-	-	--	-	-	-	--		--	--	----
22808	MRAS	22808	blue	blue	-	-	-	-	-	-	-	-	prenatal_ce	-	prenatal_ce-	-	-	-	NDD candidate		--	--	----
23098	SARM1	23098	blue	blue	-	gain_vous	-	-	-	-	-	-	prenatal_ce	-	prenatal_ce-	-	-	-	NDD candidate		--	gain_vous-	-gain_vous--
1762	DMWD	1762	blue	blue	-	-	-	-	-	-	-	-	prenatal_ce	-	prenatal_ce-	-	-	FMR1	NDD candidate		--	--	----
8535	CBX4	8535	blue	blue	-	gain_vous	-	-	>=2_gain_cs	-	-	-	prenatal_ce	-	prenatal_ce-	-	-	-	NDD candidate		--	gain_vous-	-gain_vous--
338321	NLRP9	338321	blue	blue	-	-	-	-	-	-	-	-	-	-	--	-	-	-	--		--	--	----
80232	WDR26	80232	blue	blue	gain_cs	gain_vous	-	-	-	-	-	-	prenatal_ce	-	prenatal_ce-	-	-	-	NDD candidate		gain_cs-	gain_vous-	gain_csgain_vous--
91833	WDR20	91833	blue	blue	-	-	-	-	-	-	-	-	-	adult_ce	-adult_ce	-	-	-	NDD candidate		--	--	----
201475	RAB12	201475	blue	blue	-	-	-	-	-	-	-	-	prenatal_ce	-	prenatal_ce-	control_gain	-	-	NDD candidate		--	--	----
79962	DNAJC22	79962	blue	blue	-	-	-	-	-	-	-	-	-	-	--	-	-	-	--		--	--	----
145853	C15orf61	145853	blue	blue	-	gain_vous	-	-	-	-	-	-	-	-	--	-	-	-	--		--	gain_vous-	-gain_vous--
547	KIF1A	547	blue	blue	-	-	-	-	-	-	-	-	prenatal_ce	-	prenatal_ce-	control_gain	-	FMR1	NDD candidate		--	--	----
23095	KIF1B	23095	blue	blue	-	-	-	-	-	-	-	-	prenatal_ce	adult_ce	prenatal_ceadult_ce	-	-	FMR1	NDD candidate		--	--	----
10749	KIF1C	10749	loss	blue	gain_cs	-	loss_cs	-	-	-	-	-	-	adult_ce	-adult_ce	-	-	-	NDD candidate		gain_csloss_cs	--	gain_cs-loss_cs-
5214	PFKP	5214	blue	blue	-	-	-	-	-	-	-	-	prenatal_ce	adult_ce	prenatal_ceadult_ce	control_gain	-	-	NDD candidate		--	--	----
5213	PFKM	5213	blue	blue	-	-	-	-	-	-	-	-	prenatal_ce	adult_ce	prenatal_ceadult_ce	-	-	FMR1	NDD candidate		--	--	----
3750	KCND1	3750	blue	blue	gain_cs	gain_vous	-	-	-	-	-	-	-	-	--	-	-	-	--		gain_cs-	gain_vous-	gain_csgain_vous--
3752	KCND3	3752	blue	blue	-	-	-	-	-	-	-	-	-	-	--	-	-	-	--		--	--	----
3751	KCND2	3751	blue	blue	-	-	-	-	-	-	-	-	-	-	--	-	-	FMR1	--		--	--	----
23731	C9orf5	23731	blue	blue	-	-	-	-	-	-	-	-	-	-	--	-	-	-	--		--	--	----
54463	FAM134B	54463	blue	blue	-	-	-	-	-	-	-	-	-	adult_ce	-adult_ce	-	-	-	NDD candidate		--	--	----
203522	DDX26B	203522	blue	blue	-	-	-	-	-	-	-	-	-	adult_ce	-adult_ce	control_gain	-	-	NDD candidate		--	--	----
59283	CACNG8	59283	blue	blue	-	gain_vous	-	-	-	-	-	-	-	adult_ce	-adult_ce	-	-	-	NDD candidate		--	gain_vous-	-gain_vous--
23154	NCDN	23154	blue	blue	-	-	-	-	-	-	-	-	prenatal_ce	-	prenatal_ce-	-	-	FMR1	NDD candidate		--	--	----
10368	CACNG3	10368	loss	blue	-	-	-	loss_vous	-	-	-	-	-	-	--	-	-	-	--		--	-loss_vous	---loss_vous
59284	CACNG7	59284	blue	blue	-	gain_vous	-	-	-	-	-	-	prenatal_ce	-	prenatal_ce-	-	-	-	NDD candidate		--	gain_vous-	-gain_vous--
260425	MAGI3	260425	blue	blue	-	-	-	-	-	-	-	-	-	-	--	-	-	-	--		--	--	----
9223	MAGI1	9223	blue	blue	-	-	-	-	-	-	-	-	-	adult_ce	-adult_ce	control_gain	-	-	NDD candidate		--	--	----
25791	NGEF	25791	blue	blue	-	gain_vous	-	-	-	-	-	-	-	-	--	-	-	FMR1	--		--	gain_vous-	-gain_vous--
79751	SLC25A22	79751	blue	blue	-	-	-	-	-	-	-	-	prenatal_ce	-	prenatal_ce-	control_gain	-	-	NDD candidate		--	--	----
9481	SLC25A27	9481	blue	blue	-	-	-	-	-	-	-	-	-	adult_ce	-adult_ce	-	-	-	NDD candidate		--	--	----
114789	SLC25A25	114789	loss	prenatal_loss_cs_vous	gain_cs	gain_vous	loss_cs	-	-	-	-	-	prenatal_ce	-	prenatal_ce-	-	-	-	NDD candidate		gain_csloss_cs	gain_vous-	gain_csgain_vousloss_cs-
123096	SLC25A29	123096	blue	blue	-	-	-	-	-	-	-	-	-	-	--	-	-	-	--		--	--	----
8678	BECN1	8678	blue	blue	-	-	-	-	-	-	-	-	prenatal_ce	-	prenatal_ce-	-	-	-	NDD candidate		--	--	----
100507421	TMEM178B	100507421	blue	blue	-	-	-	-	-	-	-	-	-	-	--	-	-	-	--		--	--	----
23043	TNIK	23043	blue	blue	-	gain_vous	-	-	-	-	-	-	-	-	--	-	-	FMR1	--		--	gain_vous-	-gain_vous--
112574	SNX18	112574	blue	blue	-	-	-	-	-	-	-	-	-	adult_ce	-adult_ce	-	-	-	NDD candidate		--	--	----
7087	ICAM5	7087	loss	blue	gain_cs	-	loss_cs	-	-	-	-	-	-	-	--	-	-	-	--		gain_csloss_cs	--	gain_cs-loss_cs-
27342	KCTD7	27342	blue	blue	-	-	-	-	-	-	-	-	-	-	--	control_gain	-	-	--		--	--	----
4062	LY6H	4062	blue	blue	-	-	-	-	-	-	-	-	prenatal_ce	adult_ce	prenatal_ceadult_ce	-	-	-	NDD candidate		--	--	----
25963	TMEM87A	25963	blue	blue	-	gain_vous	-	-	-	-	-	-	-	-	--	-	-	-	--		--	gain_vous-	-gain_vous--
23061	TBC1D9B	23061	blue	blue	-	-	-	-	-	-	-	-	-	-	--	control_gain	-	FMR1	--		--	--	----
84899	TMTC4	84899	blue	blue	-	-	-	-	-	-	-	-	-	-	--	-	-	-	--		--	--	----
55351	STK32B	55351	blue	blue	-	-	-	-	-	-	-	-	-	-	--	control_gain	control_loss	-	--		--	--	----
1008	CDH10	1008	loss	blue	-	gain_vous	-	loss_vous	-	-	-	>=2_loss_vous	-	-	--	-	-	-	--		--	gain_vousloss_vous	-gain_vous-loss_vous
5871	MAP4K2	5871	blue	blue	-	-	-	-	-	-	-	-	-	-	--	-	-	-	--		--	--	----
11183	MAP4K5	11183	blue	blue	-	-	-	-	-	-	-	-	-	adult_ce	-adult_ce	-	-	-	NDD candidate		--	--	----
9448	MAP4K4	9448	blue	blue	-	-	-	-	-	-	-	-	prenatal_ce	-	prenatal_ce-	-	-	FMR1	NDD candidate		--	--	----
64847	SPATA20	64847	blue	blue	-	-	-	-	-	-	-	-	-	-	--	-	-	-	--		--	--	----
2820	GPD2	2820	loss	blue	gain_cs	gain_vous	loss_cs	-	-	-	-	-	-	adult_ce	-adult_ce	-	-	-	NDD candidate		gain_csloss_cs	gain_vous-	gain_csgain_vousloss_cs-
4741	NEFM	4741	loss	prenatal_loss_cs_vous	-	gain_vous	-	loss_vous	-	-	-	-	prenatal_ce	adult_ce	prenatal_ceadult_ce	-	-	-	NDD candidate		--	gain_vousloss_vous	-gain_vous-loss_vous
4747	NEFL	4747	loss	blue	-	gain_vous	-	loss_vous	-	-	-	-	-	adult_ce	-adult_ce	-	-	-	NDD candidate		--	gain_vousloss_vous	-gain_vous-loss_vous
4744	NEFH	4744	blue	blue	-	-	-	-	-	-	-	-	-	-	--	-	-	-	--		--	--	----
8139	GAN	8139	loss	blue	-	-	-	loss_vous	-	-	-	>=2_loss_vous	-	-	--	-	-	-	--		--	-loss_vous	---loss_vous
654790	PCP4L1	654790	blue	blue	gain_cs	-	-	-	>=2_gain_cs	-	-	-	-	-	--	-	-	-	--		gain_cs-	--	gain_cs---
4155	MBP	4155	blue	blue	-	-	-	-	-	-	-	-	-	adult_ce	-adult_ce	-	-	FMR1	NDD candidate		--	--	----
375743	PTAR1	375743	blue	blue	-	-	-	-	-	-	-	-	-	-	--	control_gain	-	-	--		--	--	----
4900	NRGN	4900	blue	blue	-	-	-	-	-	-	-	-	-	-	--	-	-	FMR1	--		--	--	----
100129520	LOC100129520	100129520	blue	blue	-	-	-	-	-	-	-	-	-	-	--	control_gain	-	-	--		--	--	----
29842	TFCP2L1	29842	blue	blue	-	-	-	-	-	-	-	-	-	adult_ce	-adult_ce	-	-	-	NDD candidate		--	--	----
116843	C6orf192	116843	blue	blue	-	-	-	-	-	-	-	-	-	-	--	control_gain	-	-	--		--	--	----
57110	HRASLS	57110	blue	blue	-	-	-	-	-	-	-	-	-	-	--	-	-	-	--		--	--	----
23233	EXOC6B	23233	blue	blue	-	-	-	-	-	-	-	-	-	-	--	control_gain	-	-	--		--	--	----
599	BCL2L2	599	blue	blue	-	-	-	-	-	-	-	-	-	adult_ce	-adult_ce	-	-	-	NDD candidate		--	--	----
63925	ZNF335	63925	blue	blue	-	-	-	-	-	-	-	-	-	-	--	-	-	-	--		--	--	----
6453	ITSN1	6453	blue	blue	-	-	-	-	-	-	-	-	-	-	--	control_gain	-	FMR1	--		--	--	----
50618	ITSN2	50618	blue	blue	-	-	-	-	-	-	-	-	-	-	--	-	control_loss	-	--		--	--	----
389114	ZNF662	389114	blue	blue	-	-	-	-	-	-	-	-	-	adult_ce	-adult_ce	-	-	-	NDD candidate		--	--	----
113178	SCAMP4	113178	blue	blue	-	-	-	-	-	-	-	-	-	adult_ce	-adult_ce	-	-	-	NDD candidate		--	--	----
192683	SCAMP5	192683	loss	prenatal_loss_cs_vous	gain_cs	-	loss_cs	-	-	-	-	-	prenatal_ce	-	prenatal_ce-	-	-	-	NDD candidate		gain_csloss_cs	--	gain_cs-loss_cs-
9522	SCAMP1	9522	blue	blue	-	-	-	-	-	-	-	-	prenatal_ce	-	prenatal_ce-	-	-	-	NDD candidate		--	--	----
257194	NEGR1	257194	blue	blue	-	-	-	-	-	-	-	-	-	adult_ce	-adult_ce	control_gain	control_loss	-	NDD candidate		--	--	----
55262	C7orf43	55262	blue	blue	-	-	-	-	-	-	-	-	-	adult_ce	-adult_ce	-	-	-	NDD candidate		--	--	----
7102	TSPAN7	7102	blue	blue	-	-	-	-	-	-	-	-	prenatal_ce	-	prenatal_ce-	control_gain	-	FMR1	NDD candidate		--	--	----
9677	PPIP5K1	9677	blue	blue	-	-	-	-	-	-	-	-	-	-	--	control_gain	control_loss	-	--		--	--	----
2674	GFRA1	2674	blue	blue	-	gain_vous	-	-	-	-	-	-	-	-	--	-	-	-	--		--	gain_vous-	-gain_vous--
2675	GFRA2	2675	blue	blue	-	-	-	-	-	-	-	-	-	-	--	-	-	-	--		--	--	----
266553	OFCC1	266553	blue	blue	-	-	-	-	-	-	-	-	-	-	--	-	-	-	--		--	--	----
5110	PCMT1	5110	blue	blue	-	-	-	-	-	-	-	-	prenatal_ce	-	prenatal_ce-	-	-	-	NDD candidate		--	--	----
84909	C9orf3	84909	loss	blue	-	gain_vous	-	loss_vous	-	-	-	>=2_loss_vous	-	-	--	-	-	-	--		--	gain_vousloss_vous	-gain_vous-loss_vous
283635	FAM177A1	283635	blue	blue	-	gain_vous	-	-	-	>=2_gain_vous	-	-	-	-	--	-	-	-	--		--	gain_vous-	-gain_vous--
5818	PVRL1	5818	blue	blue	-	gain_vous	-	-	-	>=2_gain_vous	-	-	-	-	--	-	-	-	--		--	gain_vous-	-gain_vous--
26960	NBEA	26960	blue	blue	-	-	-	-	-	-	-	-	prenatal_ce	-	prenatal_ce-	-	-	FMR1	NDD candidate		--	--	----
79065	ATG9A	79065	blue	blue	-	gain_vous	-	-	-	-	-	-	-	-	--	-	-	FMR1	--		--	gain_vous-	-gain_vous--
140689	CBLN4	140689	blue	blue	-	-	-	-	-	-	-	-	-	-	--	-	-	-	--		--	--	----
54856	GON4L	54856	loss	blue	-	-	-	loss_vous	-	-	-	-	-	-	--	-	-	-	--		--	-loss_vous	---loss_vous
27	ABL2	27	blue	blue	-	gain_vous	-	-	-	-	-	-	-	-	--	-	-	-	--		--	gain_vous-	-gain_vous--
6540	SLC6A13	6540	blue	blue	-	-	-	-	-	-	-	-	-	-	--	control_gain	-	-	--		--	--	----
117143	TADA1	117143	loss	prenatal_loss_cs_vous	-	-	loss_cs	-	-	-	-	-	prenatal_ce	-	prenatal_ce-	-	-	-	NDD candidate		-loss_cs	--	--loss_cs-
11021	RAB35	11021	blue	blue	-	-	-	-	-	-	-	-	prenatal_ce	-	prenatal_ce-	-	-	-	NDD candidate		--	--	----
23122	CLASP2	23122	loss	prenatal_loss_cs_vous	-	gain_vous	-	loss_vous	-	>=2_gain_vous	-	-	prenatal_ce	-	prenatal_ce-	-	-	FMR1	NDD candidate		--	gain_vousloss_vous	-gain_vous-loss_vous
23332	CLASP1	23332	blue	blue	-	gain_vous	-	-	-	>=2_gain_vous	-	-	prenatal_ce	-	prenatal_ce-	-	-	FMR1	NDD candidate		--	gain_vous-	-gain_vous--
9545	RAB3D	9545	loss	blue	gain_cs	-	loss_cs	-	-	-	-	-	-	-	--	-	-	-	--		gain_csloss_cs	--	gain_cs-loss_cs-
115827	RAB3C	115827	blue	blue	-	-	-	-	-	-	-	-	-	-	--	-	-	-	--		--	--	----
5865	RAB3B	5865	blue	blue	-	-	-	-	-	-	-	-	-	adult_ce	-adult_ce	-	-	-	NDD candidate		--	--	----
93436	ARMC6	93436	blue	blue	-	-	-	-	-	-	-	-	prenatal_ce	-	prenatal_ce-	-	-	-	NDD candidate		--	--	----
16	AARS	16	blue	blue	-	-	-	-	-	-	-	-	prenatal_ce	adult_ce	prenatal_ceadult_ce	-	-	-	NDD candidate		--	--	----
285636	C5orf51	285636	blue	blue	-	-	-	-	-	-	-	-	-	-	--	-	-	-	--		--	--	----
132851	SPATA4	132851	blue	blue	-	gain_vous	-	-	-	>=2_gain_vous	-	-	-	-	--	-	-	-	--		--	gain_vous-	-gain_vous--
283209	PGM2L1	283209	blue	blue	-	-	-	-	-	-	-	-	prenatal_ce	-	prenatal_ce-	-	-	FMR1	NDD candidate		--	--	----
3308	HSPA4	3308	blue	blue	-	-	-	-	-	-	-	-	prenatal_ce	adult_ce	prenatal_ceadult_ce	-	-	-	NDD candidate		--	--	----
80201	HKDC1	80201	blue	blue	-	-	-	-	-	-	-	-	-	-	--	-	-	-	--		--	--	----
3707	ITPKB	3707	blue	blue	gain_cs	-	-	-	-	-	-	-	-	adult_ce	-adult_ce	-	-	-	NDD candidate		gain_cs-	--	gain_cs---
50805	IRX4	50805	blue	blue	-	-	-	-	-	-	-	-	-	-	--	control_gain	-	-	--		--	--	----
153572	IRX2	153572	loss	blue	gain_cs	-	loss_cs	-	-	-	>=2_loss_cs	-	-	-	--	-	-	-	--		gain_csloss_cs	--	gain_cs-loss_cs-
5522	PPP2R2C	5522	blue	blue	-	gain_vous	-	-	-	>=2_gain_vous	-	-	-	adult_ce	-adult_ce	-	-	FMR1	NDD candidate		--	gain_vous-	-gain_vous--
154790	CLEC2L	154790	blue	blue	-	-	-	-	-	-	-	-	-	-	--	control_gain	-	-	--		--	--	----
5260	PHKG1	5260	blue	blue	-	-	-	-	-	-	-	-	-	-	--	-	-	-	--		--	--	----
1487	CTBP1	1487	loss	prenatal_loss_cs_vous	gain_cs	gain_vous	loss_cs	loss_vous	-	-	-	>=2_loss_vous	prenatal_ce	-	prenatal_ce-	-	-	FMR1	NDD candidate		gain_csloss_cs	gain_vousloss_vous	gain_csgain_vousloss_csloss_vous
7251	TSG101	7251	blue	blue	-	-	-	-	-	-	-	-	prenatal_ce	-	prenatal_ce-	-	-	-	NDD candidate		--	--	----
9772	KIAA0195	9772	blue	blue	-	gain_vous	-	-	-	-	-	-	-	-	--	-	-	-	--		--	gain_vous-	-gain_vous--
9922	IQSEC1	9922	blue	blue	-	-	-	-	-	-	-	-	-	-	--	-	-	-	--		--	--	----
23096	IQSEC2	23096	blue	blue	gain_cs	-	-	-	-	-	-	-	-	adult_ce	-adult_ce	-	-	FMR1	NDD candidate		gain_cs-	--	gain_cs---
23039	XPO7	23039	blue	blue	-	-	-	-	-	-	-	-	prenatal_ce	adult_ce	prenatal_ceadult_ce	-	-	FMR1	NDD candidate		--	--	----
150465	TTL	150465	blue	blue	-	-	-	-	-	-	-	-	prenatal_ce	-	prenatal_ce-	-	-	-	NDD candidate		--	--	----
11260	XPOT	11260	blue	blue	-	-	-	-	-	-	-	-	-	adult_ce	-adult_ce	-	-	-	NDD candidate		--	--	----
58513	EPS15L1	58513	blue	blue	-	-	-	-	-	-	-	-	prenatal_ce	-	prenatal_ce-	-	-	-	NDD candidate		--	--	----
2617	GARS	2617	blue	blue	-	-	-	-	-	-	-	-	prenatal_ce	-	prenatal_ce-	-	-	-	NDD candidate		--	--	----
28964	GIT1	28964	loss	prenatal_loss_cs_vous	-	gain_vous	-	loss_vous	-	-	-	>=2_loss_vous	prenatal_ce	-	prenatal_ce-	-	-	FMR1	NDD candidate		--	gain_vousloss_vous	-gain_vous-loss_vous
57619	SHROOM3	57619	loss	blue	gain_cs	gain_vous	loss_cs	-	-	>=2_gain_vous	-	-	-	-	--	-	-	-	--		gain_csloss_cs	gain_vous-	gain_csgain_vousloss_cs-
54468	MIOS	54468	blue	blue	-	-	-	-	-	-	-	-	-	-	--	control_gain	-	-	--		--	--	----
57172	CAMK1G	57172	blue	blue	-	-	-	-	-	-	-	-	-	adult_ce	-adult_ce	-	-	-	NDD candidate		--	--	----
58478	ENOPH1	58478	blue	blue	-	-	-	-	-	-	-	-	prenatal_ce	-	prenatal_ce-	-	-	-	NDD candidate		--	--	----
794	CALB2	794	blue	blue	-	-	-	-	-	-	-	-	prenatal_ce	-	prenatal_ce-	-	control_loss	-	NDD candidate		--	--	----
793	CALB1	793	blue	blue	-	-	-	-	-	-	-	-	-	adult_ce	-adult_ce	-	-	-	NDD candidate		--	--	----
6733	SRPK2	6733	blue	blue	-	-	-	-	-	-	-	-	prenatal_ce	-	prenatal_ce-	control_gain	-	-	NDD candidate		--	--	----
55739	CARKD	55739	blue	blue	-	-	-	-	-	-	-	-	-	-	--	control_gain	-	-	--		--	--	----
23367	LARP1	23367	blue	blue	-	gain_vous	-	-	-	-	-	-	prenatal_ce	adult_ce	prenatal_ceadult_ce	-	-	-	NDD candidate		--	gain_vous-	-gain_vous--
56106	PCDHGA10	56106	blue	blue	-	-	-	-	-	-	-	-	prenatal_ce	-	prenatal_ce-	-	-	-	NDD candidate		--	--	----
4983	OPHN1	4983	blue	blue	-	-	-	-	-	-	-	-	-	adult_ce	-adult_ce	control_gain	-	-	NDD candidate		--	--	----
9456	HOMER1	9456	blue	blue	-	gain_vous	-	-	-	>=2_gain_vous	-	-	-	-	--	-	-	-	--		--	gain_vous-	-gain_vous--
9638	FEZ1	9638	blue	blue	-	-	-	-	-	-	-	-	prenatal_ce	-	prenatal_ce-	control_gain	-	-	NDD candidate		--	--	----
258010	SVIP	258010	blue	blue	-	-	-	-	-	-	-	-	-	-	--	-	-	-	--		--	--	----
56097	PCDHGC5	56097	blue	blue	-	-	-	-	-	-	-	-	prenatal_ce	adult_ce	prenatal_ceadult_ce	-	-	-	NDD candidate		--	--	----
1102	RCBTB2	1102	blue	blue	-	-	-	-	-	-	-	-	prenatal_ce	-	prenatal_ce-	-	control_loss	-	NDD candidate		--	--	----
5010	CLDN11	5010	blue	blue	-	-	-	-	-	-	-	-	-	-	--	-	-	-	--		--	--	----
5298	PI4KB	5298	blue	blue	-	-	-	-	-	-	-	-	prenatal_ce	adult_ce	prenatal_ceadult_ce	-	-	-	NDD candidate		--	--	----
9474	ATG5	9474	blue	blue	-	gain_vous	-	-	-	-	-	-	-	-	--	-	-	-	--		--	gain_vous-	-gain_vous--
1121	CHM	1121	blue	blue	-	gain_vous	-	-	-	>=2_gain_vous	-	-	-	-	--	-	-	-	--		--	gain_vous-	-gain_vous--
26045	LRRTM2	26045	blue	blue	-	gain_vous	-	-	-	-	-	-	-	-	--	-	-	-	--		--	gain_vous-	-gain_vous--
5151	PDE8A	5151	loss	blue	gain_cs	gain_vous	-	loss_vous	-	-	-	>=2_loss_vous	-	-	--	-	-	-	--		gain_cs-	gain_vousloss_vous	gain_csgain_vous-loss_vous
2173	FABP7	2173	blue	blue	-	-	-	-	-	-	-	-	prenatal_ce	-	prenatal_ce-	-	-	-	NDD candidate		--	--	----
2171	FABP5	2171	blue	blue	-	gain_vous	-	-	-	-	-	-	-	-	--	-	-	-	--		--	gain_vous-	-gain_vous--
5728	PTEN	5728	blue	blue	-	-	-	-	-	-	-	-	prenatal_ce	-	prenatal_ce-	-	-	FMR1	NDD candidate		--	--	----
51310	SLC22A17	51310	blue	blue	-	-	-	-	-	-	-	-	prenatal_ce	-	prenatal_ce-	-	-	FMR1	NDD candidate		--	--	----
2556	GABRA3	2556	blue	blue	-	gain_vous	-	-	-	-	-	-	prenatal_ce	-	prenatal_ce-	-	-	-	NDD candidate		--	gain_vous-	-gain_vous--
84687	PPP1R9B	84687	blue	blue	-	-	-	-	-	-	-	-	prenatal_ce	-	prenatal_ce-	-	-	FMR1	NDD candidate		--	--	----
282974	STK32C	282974	loss	blue	gain_cs	-	loss_cs	-	-	-	-	-	-	-	--	-	-	-	--		gain_csloss_cs	--	gain_cs-loss_cs-
202374	STK32A	202374	blue	blue	-	gain_vous	-	-	-	-	-	-	-	-	--	-	-	-	--		--	gain_vous-	-gain_vous--
5536	PPP5C	5536	blue	blue	-	gain_vous	-	-	-	-	-	-	prenatal_ce	-	prenatal_ce-	-	-	-	NDD candidate		--	gain_vous-	-gain_vous--
57611	ISLR2	57611	loss	prenatal_loss_cs_vous	gain_cs	-	loss_cs	-	-	-	-	-	prenatal_ce	-	prenatal_ce-	-	-	-	NDD candidate		gain_csloss_cs	--	gain_cs-loss_cs-
10204	NUTF2	10204	blue	blue	-	-	-	-	-	-	-	-	prenatal_ce	-	prenatal_ce-	-	-	-	NDD candidate		--	--	----
272	AMPD3	272	blue	blue	-	-	-	-	-	-	-	-	-	-	--	-	-	-	--		--	--	----
271	AMPD2	271	blue	blue	-	-	-	-	-	-	-	-	-	-	--	-	-	-	--		--	--	----
56261	GPCPD1	56261	blue	blue	-	-	-	-	-	-	-	-	-	-	--	-	-	-	--		--	--	----
389337	ARHGEF37	389337	blue	blue	-	-	-	-	-	-	-	-	-	-	--	-	-	-	--		--	--	----
10239	AP3S2	10239	blue	blue	-	gain_vous	-	-	-	-	-	-	-	adult_ce	-adult_ce	-	-	-	NDD candidate		--	gain_vous-	-gain_vous--
27020	NPTN	27020	blue	blue	-	-	-	-	-	-	-	-	prenatal_ce	adult_ce	prenatal_ceadult_ce	-	-	-	NDD candidate		--	--	----
55051	C14orf102	55051	blue	blue	-	-	-	-	-	-	-	-	-	-	--	-	-	-	--		--	--	----
402665	IGLON5	402665	blue	blue	-	-	-	-	-	-	-	-	prenatal_ce	-	prenatal_ce-	-	-	-	NDD candidate		--	--	----
10300	KATNB1	10300	blue	blue	-	-	-	-	-	-	-	-	prenatal_ce	-	prenatal_ce-	-	-	-	NDD candidate		--	--	----
952	CD38	952	blue	blue	-	gain_vous	-	-	-	-	-	-	-	-	--	-	-	-	--		--	gain_vous-	-gain_vous--
126731	C1orf96	126731	blue	blue	-	-	-	-	-	-	-	-	-	-	--	-	-	-	--		--	--	----
115572	FAM46B	115572	blue	blue	-	-	-	-	-	-	-	-	-	-	--	-	-	-	--		--	--	----
23362	PSD3	23362	blue	blue	-	-	-	-	-	-	-	-	-	adult_ce	-adult_ce	control_gain	control_loss	-	NDD candidate		--	--	----
84249	PSD2	84249	blue	blue	-	-	-	-	-	-	-	-	prenatal_ce	adult_ce	prenatal_ceadult_ce	-	-	-	NDD candidate		--	--	----
80150	ASRGL1	80150	blue	blue	-	-	-	-	-	-	-	-	-	-	--	control_gain	-	-	--		--	--	----
339541	C1orf228	339541	blue	blue	-	-	-	-	-	-	-	-	-	-	--	-	-	-	--		--	--	----
3798	KIF5A	3798	blue	blue	-	-	-	-	-	-	-	-	prenatal_ce	adult_ce	prenatal_ceadult_ce	-	-	FMR1	NDD candidate		--	--	----
3799	KIF5B	3799	blue	blue	-	-	-	-	-	-	-	-	prenatal_ce	adult_ce	prenatal_ceadult_ce	-	-	-	NDD candidate		--	--	----
3800	KIF5C	3800	blue	blue	-	-	-	-	-	-	-	-	prenatal_ce	adult_ce	prenatal_ceadult_ce	-	-	FMR1	NDD candidate		--	--	----
23285	KIAA1107	23285	blue	blue	-	-	-	-	-	-	-	-	-	adult_ce	-adult_ce	-	-	-	NDD candidate		--	--	----
51019	CCDC53	51019	blue	blue	-	gain_vous	-	-	-	-	-	-	-	-	--	-	-	-	--		--	gain_vous-	-gain_vous--
4345	CD200	4345	blue	blue	-	gain_vous	-	-	-	-	-	-	prenatal_ce	-	prenatal_ce-	-	-	-	NDD candidate		--	gain_vous-	-gain_vous--
84101	USP44	84101	blue	blue	-	-	-	-	-	-	-	-	-	-	--	-	-	-	--		--	--	----
64854	USP46	64854	blue	blue	-	-	-	-	-	-	-	-	-	-	--	-	-	-	--		--	--	----
60682	SMAP1	60682	blue	blue	-	-	-	-	-	-	-	-	prenatal_ce	-	prenatal_ce-	control_gain	-	-	NDD candidate		--	--	----
54207	KCNK10	54207	blue	blue	-	-	-	-	-	-	-	-	-	-	--	-	-	-	--		--	--	----
9805	SCRN1	9805	blue	blue	-	-	-	-	-	-	-	-	prenatal_ce	-	prenatal_ce-	-	-	-	NDD candidate		--	--	----
23310	NCAPD3	23310	blue	blue	-	gain_vous	-	-	-	-	-	-	-	-	--	-	-	-	--		--	gain_vous-	-gain_vous--
127262	TPRG1L	127262	blue	blue	-	-	-	-	-	-	-	-	prenatal_ce	-	prenatal_ce-	control_gain	-	-	NDD candidate		--	--	----
57687	VAT1L	57687	blue	blue	-	-	-	-	-	-	-	-	-	adult_ce	-adult_ce	control_gain	control_loss	-	NDD candidate		--	--	----
9101	USP8	9101	blue	blue	-	-	-	-	-	-	-	-	-	adult_ce	-adult_ce	-	-	-	NDD candidate		--	--	----
6538	SLC6A11	6538	loss	blue	gain_cs	-	loss_cs	-	-	-	-	-	-	-	--	-	-	-	--		gain_csloss_cs	--	gain_cs-loss_cs-
388662	SLC6A17	388662	blue	blue	-	-	-	-	-	-	-	-	-	adult_ce	-adult_ce	-	-	FMR1	NDD candidate		--	--	----
84966	IGSF21	84966	blue	blue	-	-	-	-	-	-	-	-	prenatal_ce	-	prenatal_ce-	-	-	-	NDD candidate		--	--	----
144165	PRICKLE1	144165	blue	blue	-	-	-	-	-	-	-	-	-	-	--	-	-	-	--		--	--	----
166336	PRICKLE2	166336	blue	blue	-	-	-	-	-	-	-	-	-	-	--	-	-	FMR1	--		--	--	----
4007	PRICKLE3	4007	blue	blue	gain_cs	gain_vous	-	-	-	-	-	-	-	-	--	-	-	-	--		gain_cs-	gain_vous-	gain_csgain_vous--
64422	ATG3	64422	loss	prenatal_loss_cs_vous	gain_cs	gain_vous	loss_cs	-	-	-	-	-	prenatal_ce	-	prenatal_ce-	-	-	-	NDD candidate		gain_csloss_cs	gain_vous-	gain_csgain_vousloss_cs-
10533	ATG7	10533	blue	blue	-	-	-	-	-	-	-	-	-	-	--	-	control_loss	-	--		--	--	----
119395	CALHM3	119395	blue	blue	-	-	-	-	-	-	-	-	-	-	--	-	-	-	--		--	--	----
63895	PIEZO2	63895	blue	blue	-	-	-	-	-	-	-	-	-	-	--	control_gain	-	-	--		--	--	----
221302	ZUFSP	221302	blue	blue	-	-	-	-	-	-	-	-	-	-	--	-	-	-	--		--	--	----
11076	TPPP	11076	blue	blue	-	-	-	-	-	-	-	-	-	-	--	control_gain	control_loss	FMR1	--		--	--	----
55591	VEZT	55591	blue	blue	-	-	-	-	-	-	-	-	-	-	--	control_gain	-	-	--		--	--	----
53826	FXYD6	53826	blue	blue	-	-	-	-	-	-	-	-	-	-	--	control_gain	-	-	--		--	--	----
53822	FXYD7	53822	blue	blue	-	-	-	-	-	-	-	-	prenatal_ce	-	prenatal_ce-	-	-	-	NDD candidate		--	--	----
6329	SCN4A	6329	blue	blue	-	-	-	-	-	-	-	-	-	-	--	-	-	-	--		--	--	----
97	ACYP1	97	blue	blue	-	-	-	-	-	-	-	-	-	-	--	-	-	-	--		--	--	----
98	ACYP2	98	blue	blue	-	-	-	-	-	-	-	-	-	-	--	control_gain	control_loss	-	--		--	--	----
10552	ARPC1A	10552	blue	blue	-	gain_vous	-	-	-	-	-	-	prenatal_ce	-	prenatal_ce-	-	-	-	NDD candidate		--	gain_vous-	-gain_vous--
23305	ACSL6	23305	blue	blue	-	-	-	-	-	-	-	-	-	-	--	-	-	-	--		--	--	----
2181	ACSL3	2181	blue	blue	-	gain_vous	-	-	-	-	-	-	prenatal_ce	-	prenatal_ce-	-	-	-	NDD candidate		--	gain_vous-	-gain_vous--
9595	CYTIP	9595	loss	blue	gain_cs	-	loss_cs	-	-	-	-	-	-	-	--	-	-	-	--		gain_csloss_cs	--	gain_cs-loss_cs-
56658	TRIM39	56658	blue	blue	-	-	-	-	-	-	-	-	-	-	--	-	-	-	--		--	--	----
9970	NR1I3	9970	blue	blue	-	-	-	-	-	-	-	-	-	-	--	-	-	-	--		--	--	----
51704	GPRC5B	51704	blue	blue	-	gain_vous	-	-	-	-	-	-	-	-	--	-	-	-	--		--	gain_vous-	-gain_vous--
388	RHOB	388	blue	blue	-	-	-	-	-	-	-	-	prenatal_ce	adult_ce	prenatal_ceadult_ce	-	-	FMR1	NDD candidate		--	--	----
387	RHOA	387	blue	blue	-	gain_vous	-	-	-	-	-	-	prenatal_ce	-	prenatal_ce-	-	-	-	NDD candidate		--	gain_vous-	-gain_vous--
169200	TMEM64	169200	blue	blue	-	-	-	-	-	-	-	-	-	-	--	-	-	-	--		--	--	----
137695	TMEM68	137695	loss	blue	gain_cs	-	loss_cs	-	-	-	-	-	-	-	--	-	-	-	--		gain_csloss_cs	--	gain_cs-loss_cs-
81618	ITM2C	81618	blue	blue	-	-	-	-	-	-	-	-	prenatal_ce	adult_ce	prenatal_ceadult_ce	-	-	-	NDD candidate		--	--	----
9445	ITM2B	9445	blue	blue	-	-	-	-	-	-	-	-	prenatal_ce	adult_ce	prenatal_ceadult_ce	-	-	-	NDD candidate		--	--	----
132141	IQCF1	132141	blue	blue	-	-	-	-	-	-	-	-	-	-	--	-	-	-	--		--	--	----
7368	UGT8	7368	blue	blue	-	gain_vous	-	-	-	-	-	-	-	-	--	-	-	-	--		--	gain_vous-	-gain_vous--
64805	P2RY12	64805	blue	blue	-	-	-	-	-	-	-	-	-	-	--	-	-	-	--		--	--	----
55521	TRIM36	55521	blue	blue	-	-	-	-	-	-	-	-	-	-	--	-	-	-	--		--	--	----
84890	ADO	84890	blue	blue	-	-	-	-	-	-	-	-	-	-	--	-	-	-	--		--	--	----
5924	RASGRF2	5924	blue	blue	-	gain_vous	-	-	-	>=2_gain_vous	-	-	-	adult_ce	-adult_ce	-	-	-	NDD candidate		--	gain_vous-	-gain_vous--
63894	C14orf133	63894	blue	blue	-	-	-	-	-	-	-	-	prenatal_ce	-	prenatal_ce-	-	-	-	NDD candidate		--	--	----
8997	KALRN	8997	blue	blue	-	-	-	-	-	-	-	-	-	-	--	-	-	FMR1	--		--	--	----
7186	TRAF2	7186	blue	blue	gain_cs	-	-	-	-	-	-	-	-	-	--	-	-	-	--		gain_cs-	--	gain_cs---
7187	TRAF3	7187	blue	blue	-	gain_vous	-	-	-	>=2_gain_vous	-	-	-	-	--	-	-	-	--		--	gain_vous-	-gain_vous--
146909	KIF18B	146909	blue	blue	-	-	-	-	-	-	-	-	-	-	--	-	-	-	--		--	--	----
26000	TBC1D10B	26000	loss	prenatal_loss_cs_vous	-	-	-	loss_vous	-	-	-	>=2_loss_vous	prenatal_ce	-	prenatal_ce-	-	-	-	NDD candidate		--	-loss_vous	---loss_vous
4593	MUSK	4593	blue	blue	-	-	-	-	-	-	-	-	-	-	--	-	-	-	--		--	--	----
51603	METTL13	51603	loss	blue	-	-	loss_cs	-	-	-	-	-	-	-	--	-	-	-	--		-loss_cs	--	--loss_cs-
817	CAMK2D	817	blue	blue	-	gain_vous	-	-	-	>=2_gain_vous	-	-	-	adult_ce	-adult_ce	-	-	-	NDD candidate		--	gain_vous-	-gain_vous--
818	CAMK2G	818	blue	blue	-	-	-	-	-	-	-	-	prenatal_ce	adult_ce	prenatal_ceadult_ce	-	-	-	NDD candidate		--	--	----
815	CAMK2A	815	blue	blue	-	gain_vous	-	-	-	-	-	-	-	adult_ce	-adult_ce	-	-	FMR1	NDD candidate		--	gain_vous-	-gain_vous--
816	CAMK2B	816	blue	blue	-	-	-	-	-	-	-	-	prenatal_ce	adult_ce	prenatal_ceadult_ce	control_gain	-	FMR1	NDD candidate		--	--	----
[truncated: 486 more rows]
